# Supplementary material for: Rhizosphere Bacterial Community Structure and Functional Characteristics Associated with Fusarium Wilt Resistance in Banana Germplasms
Source: Biology (Basel). 2026 Jul 18;15(14):1186. doi: 10.3390/biology15141186 (PMC13403893; doi:10.3390/biology15141186)
Supplement: Supplementary file 1 [file biology-15-01186-s001.zip]

Archive with 4 entries (3 files):
- Supplementary File/Tables.pdf
- Supplementary File/Table S3.xlsx
- Supplementary File/
- Supplementary File/Figure S1.png
