# Supplementary material for: Rhizosphere Bacterial Community Structure and Functional Characteristics Associated with Fusarium Wilt Resistance in Banana Germplasms
Source: Biology (Basel). 2026 Jul 18;15(14):1186. doi: 10.3390/biology15141186 (PMC13403893; doi:10.3390/biology15141186)
Supplement: Supplementary file 1 [file biology-15-01186-s001.zip › Supplementary File/Table S3.xlsx]

## Sheet: Sheet1
#OTU_id	DJ1H	HY5H	DJ3H	DJ4H	NTH	BDJ	DJ	taxonomy
OTU81886	4	9	33	31	9	10	27	k__Bacteria; p__Acidobacteriota; c__Acidobacteriae; o__Acidobacteriales; f__unclassified_Acidobacteriales; g__Acidobacteria_bacterium_LWQ13; s__unclassified_Acidobacteriales
OTU86938	251	24	3	7	10	34	1	k__Bacteria; p__Acidobacteriota; c__Acidobacteriae; o__Acidobacteriales; f__unclassified_Acidobacteriales; g__unclassified_Acidobacteriales; s__unclassified_Acidobacteriales
OTU118226	96	9	2	19	61	113	3	k__Bacteria; p__Acidobacteriota; c__Acidobacteriae; o__Acidobacteriales; f__unclassified_Acidobacteriales; g__unclassified_Acidobacteriales; s__unclassified_Acidobacteriales
OTU117193	12	17	41	13	40	35	44	k__Bacteria; p__Acidobacteriota; c__Acidobacteriae; o__Bryobacterales; f__Bryobacteraceae; g__Bryobacter; s__Acidobacteria_bacterium_IGE_016
OTU108127	1	4	1	1	2	1	1	k__Bacteria; p__Acidobacteriota; c__Acidobacteriae; o__Bryobacterales; f__Bryobacteraceae; g__Bryobacter; s__Acidobacteria_bacterium_WX72
OTU101309	2	2	6	2	4	4	12	k__Bacteria; p__Acidobacteriota; c__Acidobacteriae; o__Bryobacterales; f__Bryobacteraceae; g__Bryobacter; s__Acidobacteria_bacterium_WX72
OTU102071	1	1	9	5	6	5	1	k__Bacteria; p__Acidobacteriota; c__Acidobacteriae; o__Bryobacterales; f__Bryobacteraceae; g__Bryobacter; s__unclassified_Bryobacter
OTU104706	14	19	15	6	16	25	17	k__Bacteria; p__Acidobacteriota; c__Acidobacteriae; o__Bryobacterales; f__Bryobacteraceae; g__Bryobacter; s__unclassified_Bryobacter
OTU110295	5	7	20	2	28	5	31	k__Bacteria; p__Acidobacteriota; c__Acidobacteriae; o__Bryobacterales; f__Bryobacteraceae; g__Bryobacter; s__unclassified_Bryobacter
OTU103691	3	6	18	4	35	19	36	k__Bacteria; p__Acidobacteriota; c__Acidobacteriae; o__Bryobacterales; f__Bryobacteraceae; g__Bryobacter; s__unclassified_Bryobacter
OTU104198	16	4	1	1	10	27	3	k__Bacteria; p__Acidobacteriota; c__Acidobacteriae; o__Bryobacterales; f__Bryobacteraceae; g__Bryobacter; s__uncultured_Solibacteraceae_bacterium
OTU113333	12	3	29	13	22	14	5	k__Bacteria; p__Acidobacteriota; c__Acidobacteriae; o__Paludibaculum; f__uncultured_Acidobacteria_bacterium; g__uncultured_Acidobacteria_bacterium; s__uncultured_Acidobacteria_bacterium
OTU103629	1	5	1	3	27	9	9	k__Bacteria; p__Acidobacteriota; c__Acidobacteriae; o__Paludibaculum; f__uncultured_Acidobacteria_bacterium; g__uncultured_Acidobacteria_bacterium; s__uncultured_Acidobacteria_bacterium
OTU104646	3	2	9	2	13	8	1	k__Bacteria; p__Acidobacteriota; c__Acidobacteriae; o__Solibacterales; f__Solibacteraceae; g__Candidatus_Solibacter; s__Candidatus_Solibacter_bacterium_Ellin6505
OTU101099	1	8	2	2	51	20	20	k__Bacteria; p__Acidobacteriota; c__Acidobacteriae; o__Solibacterales; f__Solibacteraceae; g__Candidatus_Solibacter; s__Candidatus_Solibacter_bacterium_Ellin6505
OTU103840	64	4	13	60	18	54	32	k__Bacteria; p__Acidobacteriota; c__Acidobacteriae; o__Solibacterales; f__Solibacteraceae; g__Candidatus_Solibacter; s__Candidatus_Solibacter_bacterium_Ellin6505
OTU96747	41	2	2	6	3	71	3	k__Bacteria; p__Acidobacteriota; c__Acidobacteriae; o__Solibacterales; f__Solibacteraceae; g__Candidatus_Solibacter; s__unclassified_Candidatus_Solibacter
OTU101677	1	11	10	1	29	6	21	k__Bacteria; p__Acidobacteriota; c__Acidobacteriae; o__Solibacterales; f__Solibacteraceae; g__Candidatus_Solibacter; s__unclassified_Candidatus_Solibacter
OTU97620	4	5	31	36	31	17	24	k__Bacteria; p__Acidobacteriota; c__Acidobacteriae; o__Solibacterales; f__Solibacteraceae; g__Candidatus_Solibacter; s__unclassified_Candidatus_Solibacter
OTU15352	134	33	48	541	3	211	4	k__Bacteria; p__Acidobacteriota; c__Acidobacteriae; o__Subgroup_13; f__uncultured_Acidobacteria_bacterium; g__uncultured_Acidobacteria_bacterium; s__uncultured_Acidobacteria_bacterium
OTU82631	328	61	4	197	833	1004	12	k__Bacteria; p__Acidobacteriota; c__Acidobacteriae; o__Subgroup_2; f__uncultured_Acidobacteria_bacterium; g__uncultured_Acidobacteria_bacterium; s__uncultured_Acidobacteria_bacterium
OTU51951	1	6	4	2	64	1	87	k__Bacteria; p__Acidobacteriota; c__Blastocatellia; o__11_24; f__uncultured_Acidobacteria_bacterium; g__uncultured_Acidobacteria_bacterium; s__uncultured_Acidobacteria_bacterium
OTU79341	12	9	5	4	16	6	29	k__Bacteria; p__Acidobacteriota; c__Blastocatellia; o__11_24; f__uncultured_soil_bacterium; g__uncultured_soil_bacterium; s__uncultured_soil_bacterium
OTU74830	44	30	10	36	156	66	162	k__Bacteria; p__Acidobacteriota; c__Blastocatellia; o__11_24; f__uncultured_soil_bacterium; g__uncultured_soil_bacterium; s__uncultured_soil_bacterium
OTU80317	7	19	5	1	1	6	60	k__Bacteria; p__Acidobacteriota; c__Blastocatellia; o__Blastocatellales; f__Blastocatellaceae; g__Aridibacter; s__Aridibacter_nitratireducens
OTU77878	1	3	11	1	1	6	1	k__Bacteria; p__Acidobacteriota; c__Blastocatellia; o__Blastocatellales; f__Blastocatellaceae; g__JGI_0001001_H03; s__Acidobacteria_bacterium_JGI_0001001_H03
OTU76690	9	11	4	2	23	37	127	k__Bacteria; p__Acidobacteriota; c__Blastocatellia; o__Blastocatellales; f__Blastocatellaceae; g__JGI_0001001_H03; s__unclassified_JGI_0001001_H03
OTU76671	12	20	226	32	15	15	114	k__Bacteria; p__Acidobacteriota; c__Blastocatellia; o__Blastocatellales; f__Blastocatellaceae; g__unclassified_Blastocatellaceae; s__uncultured_Acidobacteria_bacterium
OTU21631	8	7	4	2	24	6	6	k__Bacteria; p__Acidobacteriota; c__Blastocatellia; o__DS_100; f__uncultured_Acidobacteria_bacterium; g__uncultured_Acidobacteria_bacterium; s__uncultured_Acidobacteria_bacterium
OTU4790	79	28	1	1	10	5	14	k__Bacteria; p__Acidobacteriota; c__Blastocatellia; o__Pyrinomonadales; f__Pyrinomonadaceae; g__RB41; s__Acidobacteria_bacterium_WWH8
OTU6077	84	17	2	1	4	3	22	k__Bacteria; p__Acidobacteriota; c__Blastocatellia; o__Pyrinomonadales; f__Pyrinomonadaceae; g__RB41; s__Acidobacteria_bacterium_WWH8
OTU9073	128	31	2	1	55	11	27	k__Bacteria; p__Acidobacteriota; c__Blastocatellia; o__Pyrinomonadales; f__Pyrinomonadaceae; g__RB41; s__Acidobacteria_bacterium_WWH8
OTU5507	4	31	11	3	108	93	135	k__Bacteria; p__Acidobacteriota; c__Blastocatellia; o__Pyrinomonadales; f__Pyrinomonadaceae; g__RB41; s__Acidobacteria_bacterium_WWH8
OTU36580	202	1	6	9	1	9	12	k__Bacteria; p__Acidobacteriota; c__Holophagae; o__Holophagales; f__Holophagaceae; g__Holophaga; s__unclassified_Holophaga
OTU6860	57	75	10	21	204	113	191	k__Bacteria; p__Acidobacteriota; c__Holophagae; o__Subgroup_7; f__uncultured_Desulfovirga_sp.; g__uncultured_Desulfovirga_sp.; s__uncultured_Desulfovirga_sp.
OTU10263	22	1	4	1	8	1	1	k__Bacteria; p__Acidobacteriota; c__Thermoanaerobaculia; o__Thermoanaerobaculales; f__Thermoanaerobaculaceae; g__Subgroup_10; s__unclassified_Subgroup_10
OTU12670	7	3	2	1	29	113	20	k__Bacteria; p__Acidobacteriota; c__Thermoanaerobaculia; o__Thermoanaerobaculales; f__Thermoanaerobaculaceae; g__Subgroup_10; s__unclassified_Subgroup_10
OTU7807	5	16	2	1	18	9	11	k__Bacteria; p__Acidobacteriota; c__Vicinamibacteria; o__Subgroup_17; f__unclassified_Subgroup_17; g__unclassified_Subgroup_17; s__unclassified_Subgroup_17
OTU16662	4	1	18	1	1	15	22	k__Bacteria; p__Acidobacteriota; c__Vicinamibacteria; o__Subgroup_17; f__uncultured_Acidobacteria_bacterium; g__uncultured_Acidobacteria_bacterium; s__uncultured_Acidobacteria_bacterium
OTU9001	6	20	10	7	157	32	212	k__Bacteria; p__Acidobacteriota; c__Vicinamibacteria; o__Subgroup_17; f__uncultured_Acidobacteria_bacterium; g__uncultured_Acidobacteria_bacterium; s__uncultured_Acidobacteria_bacterium
OTU16785	4	2	3	2	3	5	1	k__Bacteria; p__Acidobacteriota; c__Vicinamibacteria; o__Vicinamibacterales; f__unclassified_Vicinamibacterales; g__unclassified_Vicinamibacterales; s__unclassified_Vicinamibacterales
OTU20461	17	7	4	6	18	27	1	k__Bacteria; p__Acidobacteriota; c__Vicinamibacteria; o__Vicinamibacterales; f__unclassified_Vicinamibacterales; g__unclassified_Vicinamibacterales; s__unclassified_Vicinamibacterales
OTU14475	47	9	5	8	144	262	4	k__Bacteria; p__Acidobacteriota; c__Vicinamibacteria; o__Vicinamibacterales; f__unclassified_Vicinamibacterales; g__unclassified_Vicinamibacterales; s__unclassified_Vicinamibacterales
OTU13980	2	3	11	1	36	7	5	k__Bacteria; p__Acidobacteriota; c__Vicinamibacteria; o__Vicinamibacterales; f__unclassified_Vicinamibacterales; g__unclassified_Vicinamibacterales; s__unclassified_Vicinamibacterales
OTU15222	2	2	13	1	27	2	6	k__Bacteria; p__Acidobacteriota; c__Vicinamibacteria; o__Vicinamibacterales; f__unclassified_Vicinamibacterales; g__unclassified_Vicinamibacterales; s__unclassified_Vicinamibacterales
OTU17171	1	1	21	1	48	1	12	k__Bacteria; p__Acidobacteriota; c__Vicinamibacteria; o__Vicinamibacterales; f__unclassified_Vicinamibacterales; g__unclassified_Vicinamibacterales; s__unclassified_Vicinamibacterales
OTU15394	1	12	24	1	1	1	15	k__Bacteria; p__Acidobacteriota; c__Vicinamibacteria; o__Vicinamibacterales; f__unclassified_Vicinamibacterales; g__unclassified_Vicinamibacterales; s__unclassified_Vicinamibacterales
OTU12456	5	2	6	2	68	13	15	k__Bacteria; p__Acidobacteriota; c__Vicinamibacteria; o__Vicinamibacterales; f__unclassified_Vicinamibacterales; g__unclassified_Vicinamibacterales; s__unclassified_Vicinamibacterales
OTU16000	23	9	2	6	19	41	15	k__Bacteria; p__Acidobacteriota; c__Vicinamibacteria; o__Vicinamibacterales; f__unclassified_Vicinamibacterales; g__unclassified_Vicinamibacterales; s__unclassified_Vicinamibacterales
OTU11771	27	29	58	32	35	52	15	k__Bacteria; p__Acidobacteriota; c__Vicinamibacteria; o__Vicinamibacterales; f__unclassified_Vicinamibacterales; g__unclassified_Vicinamibacterales; s__unclassified_Vicinamibacterales
OTU14185	13	11	15	5	19	19	30	k__Bacteria; p__Acidobacteriota; c__Vicinamibacteria; o__Vicinamibacterales; f__unclassified_Vicinamibacterales; g__unclassified_Vicinamibacterales; s__unclassified_Vicinamibacterales
OTU13137	17	10	1	1	57	17	67	k__Bacteria; p__Acidobacteriota; c__Vicinamibacteria; o__Vicinamibacterales; f__unclassified_Vicinamibacterales; g__unclassified_Vicinamibacterales; s__unclassified_Vicinamibacterales
OTU5740	2	7	3	2	63	6	72	k__Bacteria; p__Acidobacteriota; c__Vicinamibacteria; o__Vicinamibacterales; f__unclassified_Vicinamibacterales; g__unclassified_Vicinamibacterales; s__unclassified_Vicinamibacterales
OTU8668	40	35	3	2	57	86	83	k__Bacteria; p__Acidobacteriota; c__Vicinamibacteria; o__Vicinamibacterales; f__unclassified_Vicinamibacterales; g__unclassified_Vicinamibacterales; s__unclassified_Vicinamibacterales
OTU9926	1	21	2	2	65	4	119	k__Bacteria; p__Acidobacteriota; c__Vicinamibacteria; o__Vicinamibacterales; f__unclassified_Vicinamibacterales; g__unclassified_Vicinamibacterales; s__unclassified_Vicinamibacterales
OTU6917	9	4	174	43	48	107	13	k__Bacteria; p__Acidobacteriota; c__Vicinamibacteria; o__Vicinamibacterales; f__unclassified_Vicinamibacterales; g__uncultured_Acidobacteria_bacterium; s__unclassified_Vicinamibacterales
OTU14355	22	9	1	1	59	28	25	k__Bacteria; p__Acidobacteriota; c__Vicinamibacteria; o__Vicinamibacterales; f__unclassified_Vicinamibacterales; g__uncultured_Acidobacteria_bacterium; s__unclassified_Vicinamibacterales
OTU15134	3	28	93	6	55	22	31	k__Bacteria; p__Acidobacteriota; c__Vicinamibacteria; o__Vicinamibacterales; f__unclassified_Vicinamibacterales; g__uncultured_Acidobacteria_bacterium; s__unclassified_Vicinamibacterales
OTU14941	32	16	49	24	8	26	4	k__Bacteria; p__Acidobacteriota; c__Vicinamibacteria; o__Vicinamibacterales; f__unclassified_Vicinamibacterales; g__uncultured_Acidobacteriales_bacterium; s__unclassified_Vicinamibacterales
OTU17945	4	1	6	4	6	15	6	k__Bacteria; p__Acidobacteriota; c__Vicinamibacteria; o__Vicinamibacterales; f__unclassified_Vicinamibacterales; g__uncultured_Acidobacteriales_bacterium; s__unclassified_Vicinamibacterales
OTU14547	2	5	61	16	33	12	49	k__Bacteria; p__Acidobacteriota; c__Vicinamibacteria; o__Vicinamibacterales; f__Vicinamibacteraceae; g__Luteitalea; s__Luteitalea_pratensis
OTU31441	4	4	65	5	9	7	2	k__Bacteria; p__Acidobacteriota; c__Vicinamibacteria; o__Vicinamibacterales; f__Vicinamibacteraceae; g__unclassified_Vicinamibacteraceae; s__unclassified_Vicinamibacteraceae
OTU45115	1	4	18	10	12	6	4	k__Bacteria; p__Acidobacteriota; c__Vicinamibacteria; o__Vicinamibacterales; f__Vicinamibacteraceae; g__unclassified_Vicinamibacteraceae; s__unclassified_Vicinamibacteraceae
OTU23916	1	3	1	1	11	3	7	k__Bacteria; p__Acidobacteriota; c__Vicinamibacteria; o__Vicinamibacterales; f__Vicinamibacteraceae; g__unclassified_Vicinamibacteraceae; s__unclassified_Vicinamibacteraceae
OTU12372	10	25	15	4	150	43	13	k__Bacteria; p__Acidobacteriota; c__Vicinamibacteria; o__Vicinamibacterales; f__Vicinamibacteraceae; g__unclassified_Vicinamibacteraceae; s__unclassified_Vicinamibacteraceae
OTU57617	5	2	46	8	5	23	27	k__Bacteria; p__Acidobacteriota; c__Vicinamibacteria; o__Vicinamibacterales; f__Vicinamibacteraceae; g__unclassified_Vicinamibacteraceae; s__unclassified_Vicinamibacteraceae
OTU25497	2	10	2	1	9	1	40	k__Bacteria; p__Acidobacteriota; c__Vicinamibacteria; o__Vicinamibacterales; f__Vicinamibacteraceae; g__unclassified_Vicinamibacteraceae; s__unclassified_Vicinamibacteraceae
OTU17959	71	7	2	9	9	84	41	k__Bacteria; p__Acidobacteriota; c__Vicinamibacteria; o__Vicinamibacterales; f__Vicinamibacteraceae; g__unclassified_Vicinamibacteraceae; s__unclassified_Vicinamibacteraceae
OTU7279	2	3	23	4	23	14	43	k__Bacteria; p__Acidobacteriota; c__Vicinamibacteria; o__Vicinamibacterales; f__Vicinamibacteraceae; g__unclassified_Vicinamibacteraceae; s__unclassified_Vicinamibacteraceae
OTU17956	1	14	2	9	39	14	46	k__Bacteria; p__Acidobacteriota; c__Vicinamibacteria; o__Vicinamibacterales; f__Vicinamibacteraceae; g__unclassified_Vicinamibacteraceae; s__unclassified_Vicinamibacteraceae
OTU25413	2	7	10	6	20	18	61	k__Bacteria; p__Acidobacteriota; c__Vicinamibacteria; o__Vicinamibacterales; f__Vicinamibacteraceae; g__unclassified_Vicinamibacteraceae; s__unclassified_Vicinamibacteraceae
OTU6728	3	8	14	11	25	8	65	k__Bacteria; p__Acidobacteriota; c__Vicinamibacteria; o__Vicinamibacterales; f__Vicinamibacteraceae; g__unclassified_Vicinamibacteraceae; s__unclassified_Vicinamibacteraceae
OTU17080	1	13	22	13	41	15	88	k__Bacteria; p__Acidobacteriota; c__Vicinamibacteria; o__Vicinamibacterales; f__Vicinamibacteraceae; g__unclassified_Vicinamibacteraceae; s__unclassified_Vicinamibacteraceae
OTU18355	10	9	12	1	15	11	127	k__Bacteria; p__Acidobacteriota; c__Vicinamibacteria; o__Vicinamibacterales; f__Vicinamibacteraceae; g__unclassified_Vicinamibacteraceae; s__unclassified_Vicinamibacteraceae
OTU23296	3	16	13	8	72	10	138	k__Bacteria; p__Acidobacteriota; c__Vicinamibacteria; o__Vicinamibacterales; f__Vicinamibacteraceae; g__unclassified_Vicinamibacteraceae; s__unclassified_Vicinamibacteraceae
OTU15956	2	4	1	5	44	4	156	k__Bacteria; p__Acidobacteriota; c__Vicinamibacteria; o__Vicinamibacterales; f__Vicinamibacteraceae; g__unclassified_Vicinamibacteraceae; s__unclassified_Vicinamibacteraceae
OTU17629	1	33	1	2	185	8	361	k__Bacteria; p__Acidobacteriota; c__Vicinamibacteria; o__Vicinamibacterales; f__Vicinamibacteraceae; g__unclassified_Vicinamibacteraceae; s__unclassified_Vicinamibacteraceae
OTU11549	9	19	15	9	38	13	82	k__Bacteria; p__Acidobacteriota; c__Vicinamibacteria; o__Vicinamibacterales; f__Vicinamibacteraceae; g__unclassified_Vicinamibacteraceae; s__uncultured_Acidobacteria_bacterium
OTU16169	5	5	43	14	12	55	20	k__Bacteria; p__Acidobacteriota; c__Vicinamibacteria; o__Vicinamibacterales; f__Vicinamibacteraceae; g__uncultured_Acidobacteriales_bacterium; s__uncultured_Acidobacteriales_bacterium
OTU90788	3	1	1	3	1	3	2	k__Bacteria; p__Actinobacteriota; c__Acidimicrobiia; o__IMCC26256; f__unclassified_IMCC26256; g__unclassified_IMCC26256; s__unclassified_IMCC26256
OTU88322	13	3	2	1	8	6	2	k__Bacteria; p__Actinobacteriota; c__Acidimicrobiia; o__IMCC26256; f__unclassified_IMCC26256; g__unclassified_IMCC26256; s__unclassified_IMCC26256
OTU82703	7	1	3	6	20	54	14	k__Bacteria; p__Actinobacteriota; c__Acidimicrobiia; o__IMCC26256; f__unclassified_IMCC26256; g__unclassified_IMCC26256; s__unclassified_IMCC26256
OTU55005	110	47	2	1	81	72	208	k__Bacteria; p__Actinobacteriota; c__Acidimicrobiia; o__IMCC26256; f__unclassified_IMCC26256; g__unclassified_IMCC26256; s__unclassified_IMCC26256
OTU89193	5	3	5	8	8	25	10	k__Bacteria; p__Actinobacteriota; c__Acidimicrobiia; o__IMCC26256; f__uncultured_Acidimicrobiia_bacterium; g__uncultured_Acidimicrobiia_bacterium; s__uncultured_Acidimicrobiia_bacterium
OTU87014	5	4	2	6	17	13	23	k__Bacteria; p__Actinobacteriota; c__Acidimicrobiia; o__IMCC26256; f__uncultured_Acidimicrobiia_bacterium; g__uncultured_Acidimicrobiia_bacterium; s__uncultured_Acidimicrobiia_bacterium
OTU85369	51	6	73	74	34	132	41	k__Bacteria; p__Actinobacteriota; c__Acidimicrobiia; o__IMCC26256; f__uncultured_Acidimicrobiia_bacterium; g__uncultured_Acidimicrobiia_bacterium; s__uncultured_Acidimicrobiia_bacterium
OTU85580	6	5	7	9	33	88	50	k__Bacteria; p__Actinobacteriota; c__Acidimicrobiia; o__IMCC26256; f__uncultured_Acidimicrobiia_bacterium; g__uncultured_Acidimicrobiia_bacterium; s__uncultured_Acidimicrobiia_bacterium
OTU76325	13	3	1	1	50	92	4	k__Bacteria; p__Actinobacteriota; c__Acidimicrobiia; o__IMCC26256; f__uncultured_Aciditerrimonas_sp.; g__uncultured_Aciditerrimonas_sp.; s__uncultured_Aciditerrimonas_sp.
OTU74698	43	7	38	37	16	78	2	k__Bacteria; p__Actinobacteriota; c__Acidimicrobiia; o__IMCC26256; f__uncultured_Ferrimicrobium_sp.; g__uncultured_Ferrimicrobium_sp.; s__uncultured_Ferrimicrobium_sp.
OTU100563	1	1	60	15	10	7	4	k__Bacteria; p__Actinobacteriota; c__Acidimicrobiia; o__IMCC26256; f__uncultured_Ferrimicrobium_sp.; g__uncultured_Ferrimicrobium_sp.; s__uncultured_Ferrimicrobium_sp.
OTU80978	14	4	7	17	17	81	6	k__Bacteria; p__Actinobacteriota; c__Acidimicrobiia; o__IMCC26256; f__uncultured_Ferrimicrobium_sp.; g__uncultured_Ferrimicrobium_sp.; s__uncultured_Ferrimicrobium_sp.
OTU88253	2	9	11	8	14	19	26	k__Bacteria; p__Actinobacteriota; c__Acidimicrobiia; o__IMCC26256; f__uncultured_Ferrimicrobium_sp.; g__uncultured_Ferrimicrobium_sp.; s__uncultured_Ferrimicrobium_sp.
OTU83092	11	5	7	16	38	56	35	k__Bacteria; p__Actinobacteriota; c__Acidimicrobiia; o__IMCC26256; f__uncultured_Ferrimicrobium_sp.; g__uncultured_Ferrimicrobium_sp.; s__uncultured_Ferrimicrobium_sp.
OTU87108	5	19	51	18	43	34	48	k__Bacteria; p__Actinobacteriota; c__Acidimicrobiia; o__IMCC26256; f__uncultured_Ferrimicrobium_sp.; g__uncultured_Ferrimicrobium_sp.; s__uncultured_Ferrimicrobium_sp.
OTU86871	3	8	3	25	21	18	49	k__Bacteria; p__Actinobacteriota; c__Acidimicrobiia; o__IMCC26256; f__uncultured_Ferrimicrobium_sp.; g__uncultured_Ferrimicrobium_sp.; s__uncultured_Ferrimicrobium_sp.
OTU88370	8	5	15	10	30	43	49	k__Bacteria; p__Actinobacteriota; c__Acidimicrobiia; o__IMCC26256; f__uncultured_Ferrimicrobium_sp.; g__uncultured_Ferrimicrobium_sp.; s__uncultured_Ferrimicrobium_sp.
OTU87254	77	29	16	80	111	149	64	k__Bacteria; p__Actinobacteriota; c__Acidimicrobiia; o__IMCC26256; f__uncultured_Ferrimicrobium_sp.; g__uncultured_Ferrimicrobium_sp.; s__uncultured_Ferrimicrobium_sp.
OTU74674	14	1	7	2	4	43	8	k__Bacteria; p__Actinobacteriota; c__Acidimicrobiia; o__Microtrichales; f__Iamiaceae; g__Iamia; s__unclassified_Iamia
OTU74764	2	12	4	3	30	4	175	k__Bacteria; p__Actinobacteriota; c__Acidimicrobiia; o__Microtrichales; f__Iamiaceae; g__Iamia; s__unclassified_Iamia
OTU77515	1	5	10	2	22	4	1	k__Bacteria; p__Actinobacteriota; c__Acidimicrobiia; o__Microtrichales; f__Ilumatobacteraceae; g__CL500_29_marine_group; s__unclassified_CL500_29_marine_group
OTU75280	4	11	14	4	38	22	27	k__Bacteria; p__Actinobacteriota; c__Acidimicrobiia; o__Microtrichales; f__Ilumatobacteraceae; g__CL500_29_marine_group; s__unclassified_CL500_29_marine_group
OTU79146	1	1	2	3	6	2	4	k__Bacteria; p__Actinobacteriota; c__Acidimicrobiia; o__Microtrichales; f__Ilumatobacteraceae; g__Ilumatobacter; s__unclassified_Ilumatobacter
OTU73381	21	20	39	18	53	55	118	k__Bacteria; p__Actinobacteriota; c__Acidimicrobiia; o__Microtrichales; f__Ilumatobacteraceae; g__Ilumatobacter; s__unclassified_Ilumatobacter
OTU78211	5	3	1	3	19	6	5	k__Bacteria; p__Actinobacteriota; c__Acidimicrobiia; o__Microtrichales; f__Ilumatobacteraceae; g__unclassified_Ilumatobacteraceae; s__unclassified_Ilumatobacteraceae
OTU68263	25	6	7	1	7	32	6	k__Bacteria; p__Actinobacteriota; c__Acidimicrobiia; o__Microtrichales; f__Ilumatobacteraceae; g__unclassified_Ilumatobacteraceae; s__unclassified_Ilumatobacteraceae
OTU80176	3	1	4	4	18	16	11	k__Bacteria; p__Actinobacteriota; c__Acidimicrobiia; o__Microtrichales; f__Ilumatobacteraceae; g__unclassified_Ilumatobacteraceae; s__unclassified_Ilumatobacteraceae
OTU84011	3	7	3	3	23	7	17	k__Bacteria; p__Actinobacteriota; c__Acidimicrobiia; o__Microtrichales; f__Ilumatobacteraceae; g__unclassified_Ilumatobacteraceae; s__unclassified_Ilumatobacteraceae
OTU73438	12	12	2	12	44	45	116	k__Bacteria; p__Actinobacteriota; c__Acidimicrobiia; o__Microtrichales; f__Ilumatobacteraceae; g__unclassified_Ilumatobacteraceae; s__unclassified_Ilumatobacteraceae
OTU70495	7	3	23	6	10	49	37	k__Bacteria; p__Actinobacteriota; c__Acidimicrobiia; o__Microtrichales; f__Ilumatobacteraceae; g__unclassified_Ilumatobacteraceae; s__uncultured_soil_bacterium
OTU76084	1	1	3	2	16	7	3	k__Bacteria; p__Actinobacteriota; c__Acidimicrobiia; o__Microtrichales; f__Microtrichaceae; g__IMCC26207; s__actinobacterium_CH9
OTU79470	1	1	10	5	14	5	6	k__Bacteria; p__Actinobacteriota; c__Acidimicrobiia; o__Microtrichales; f__Microtrichaceae; g__IMCC26207; s__unclassified_IMCC26207
OTU81031	3	3	12	16	19	17	39	k__Bacteria; p__Actinobacteriota; c__Acidimicrobiia; o__Microtrichales; f__Microtrichaceae; g__unclassified_Microtrichaceae; s__unclassified_Microtrichaceae
OTU78161	3	2	3	1	3	6	2	k__Bacteria; p__Actinobacteriota; c__Acidimicrobiia; o__Microtrichales; f__unclassified_Microtrichales; g__unclassified_Microtrichales; s__unclassified_Microtrichales
OTU70416	25	7	4	1	2	65	2	k__Bacteria; p__Actinobacteriota; c__Acidimicrobiia; o__Microtrichales; f__unclassified_Microtrichales; g__unclassified_Microtrichales; s__unclassified_Microtrichales
OTU75330	1	1	3	2	3	2	3	k__Bacteria; p__Actinobacteriota; c__Acidimicrobiia; o__Microtrichales; f__unclassified_Microtrichales; g__unclassified_Microtrichales; s__unclassified_Microtrichales
OTU78412	4	4	7	4	4	2	3	k__Bacteria; p__Actinobacteriota; c__Acidimicrobiia; o__Microtrichales; f__unclassified_Microtrichales; g__unclassified_Microtrichales; s__unclassified_Microtrichales
OTU76568	4	1	1	1	6	5	3	k__Bacteria; p__Actinobacteriota; c__Acidimicrobiia; o__Microtrichales; f__unclassified_Microtrichales; g__unclassified_Microtrichales; s__unclassified_Microtrichales
OTU64086	2	3	3	6	10	1	6	k__Bacteria; p__Actinobacteriota; c__Acidimicrobiia; o__Microtrichales; f__unclassified_Microtrichales; g__unclassified_Microtrichales; s__unclassified_Microtrichales
OTU80580	4	5	1	1	18	17	9	k__Bacteria; p__Actinobacteriota; c__Acidimicrobiia; o__Microtrichales; f__unclassified_Microtrichales; g__unclassified_Microtrichales; s__unclassified_Microtrichales
OTU71721	55	7	2	31	5	129	13	k__Bacteria; p__Actinobacteriota; c__Acidimicrobiia; o__Microtrichales; f__unclassified_Microtrichales; g__unclassified_Microtrichales; s__unclassified_Microtrichales
OTU73455	5	1	5	3	10	4	17	k__Bacteria; p__Actinobacteriota; c__Acidimicrobiia; o__Microtrichales; f__unclassified_Microtrichales; g__unclassified_Microtrichales; s__unclassified_Microtrichales
OTU75131	1	1	3	9	5	7	19	k__Bacteria; p__Actinobacteriota; c__Acidimicrobiia; o__Microtrichales; f__unclassified_Microtrichales; g__unclassified_Microtrichales; s__unclassified_Microtrichales
OTU70916	1	6	1	5	18	8	39	k__Bacteria; p__Actinobacteriota; c__Acidimicrobiia; o__Microtrichales; f__unclassified_Microtrichales; g__unclassified_Microtrichales; s__unclassified_Microtrichales
OTU66268	5	6	4	7	28	20	45	k__Bacteria; p__Actinobacteriota; c__Acidimicrobiia; o__Microtrichales; f__unclassified_Microtrichales; g__unclassified_Microtrichales; s__unclassified_Microtrichales
OTU72513	1	4	5	2	13	6	51	k__Bacteria; p__Actinobacteriota; c__Acidimicrobiia; o__Microtrichales; f__unclassified_Microtrichales; g__unclassified_Microtrichales; s__unclassified_Microtrichales
OTU78514	5	6	16	1	8	4	15	k__Bacteria; p__Actinobacteriota; c__Acidimicrobiia; o__unclassified_Acidimicrobiia; f__unclassified_Acidimicrobiia; g__unclassified_Acidimicrobiia; s__unclassified_Acidimicrobiia
OTU79478	11	1	4	1	2	4	18	k__Bacteria; p__Actinobacteriota; c__Acidimicrobiia; o__unclassified_Acidimicrobiia; f__unclassified_Acidimicrobiia; g__unclassified_Acidimicrobiia; s__unclassified_Acidimicrobiia
OTU77716	49	5	1	15	55	121	55	k__Bacteria; p__Actinobacteriota; c__Acidimicrobiia; o__unclassified_Acidimicrobiia; f__unclassified_Acidimicrobiia; g__unclassified_Acidimicrobiia; s__unclassified_Acidimicrobiia
OTU84123	5	1	8	2	17	25	1	k__Bacteria; p__Actinobacteriota; c__Acidimicrobiia; o__unclassified_Acidimicrobiia; f__uncultured_soil_bacterium; g__unclassified_Acidimicrobiia; s__unclassified_Acidimicrobiia
OTU66087	3	6	4	1	23	34	15	k__Bacteria; p__Actinobacteriota; c__Actinobacteria; o__Bifidobacteriales; f__Bifidobacteriaceae; g__Bifidobacterium; s__Bifidobacterium_longum
OTU83147	1	1	1	1	2	1	2	k__Bacteria; p__Actinobacteriota; c__Actinobacteria; o__Bifidobacteriales; f__Bifidobacteriaceae; g__Bifidobacterium; s__Bifidobacterium_pseudocatenulatum
OTU60488	9	13	7	6	62	41	59	k__Bacteria; p__Actinobacteriota; c__Actinobacteria; o__Bifidobacteriales; f__Bifidobacteriaceae; g__Bifidobacterium; s__Bifidobacterium_pseudocatenulatum
OTU79580	21	8	7	9	14	16	52	k__Bacteria; p__Actinobacteriota; c__Actinobacteria; o__Corynebacteriales; f__Mycobacteriaceae; g__Mycobacterium; s__Mycobacterium_pallens
OTU83828	1	5	3	2	2	1	2	k__Bacteria; p__Actinobacteriota; c__Actinobacteria; o__Corynebacteriales; f__Mycobacteriaceae; g__Mycobacterium; s__Mycolicibacterium_farcinogenes
OTU101362	2	1	51	114	1	2	1	k__Bacteria; p__Actinobacteriota; c__Actinobacteria; o__Frankiales; f__Acidothermaceae; g__Acidothermus; s__unclassified_Acidothermus
OTU88990	26	1	17	20	1	17	1	k__Bacteria; p__Actinobacteriota; c__Actinobacteria; o__Frankiales; f__Acidothermaceae; g__Acidothermus; s__unclassified_Acidothermus
OTU90207	58	3	1	11	4	40	1	k__Bacteria; p__Actinobacteriota; c__Actinobacteria; o__Frankiales; f__Acidothermaceae; g__Acidothermus; s__unclassified_Acidothermus
OTU100693	35	3	320	365	5	47	5	k__Bacteria; p__Actinobacteriota; c__Actinobacteria; o__Frankiales; f__Acidothermaceae; g__Acidothermus; s__unclassified_Acidothermus
OTU75899	4	1	1	1	1	1	3	k__Bacteria; p__Actinobacteriota; c__Actinobacteria; o__Frankiales; f__Geodermatophilaceae; g__Blastococcus; s__Blastococcus_aggregatus
OTU86829	4	7	7	11	33	9	40	k__Bacteria; p__Actinobacteriota; c__Actinobacteria; o__Frankiales; f__Nakamurellaceae; g__Nakamurella; s__Nakamurella_multipartita
OTU81750	3	4	9	11	12	8	42	k__Bacteria; p__Actinobacteriota; c__Actinobacteria; o__Micrococcales; f__Cellulomonadaceae; g__Cellulomonas; s__Cellulomonas_chitinilytica
OTU72068	1	9	47	19	30	31	5	k__Bacteria; p__Actinobacteriota; c__Actinobacteria; o__Micrococcales; f__Demequinaceae; g__Lysinimicrobium; s__Demequina_sediminis
OTU70539	11	9	3	2	19	25	13	k__Bacteria; p__Actinobacteriota; c__Actinobacteria; o__Micrococcales; f__Intrasporangiaceae; g__Intrasporangium; s__Intrasporangium_mesophilum
OTU69035	99	17	15	9	11	51	37	k__Bacteria; p__Actinobacteriota; c__Actinobacteria; o__Micrococcales; f__Intrasporangiaceae; g__Intrasporangium; s__Intrasporangium_oryzae
OTU45765	3	18	1	2	32	8	135	k__Bacteria; p__Actinobacteriota; c__Actinobacteria; o__Micrococcales; f__Intrasporangiaceae; g__Intrasporangium; s__Intrasporangium_sp._3APBS1
OTU82597	6	2	1	2	6	7	12	k__Bacteria; p__Actinobacteriota; c__Actinobacteria; o__Micrococcales; f__Intrasporangiaceae; g__Lapillicoccus; s__Lapillicoccus_sp.
OTU68894	315	16	1	2	1	32	1	k__Bacteria; p__Actinobacteriota; c__Actinobacteria; o__Micrococcales; f__Intrasporangiaceae; g__Oryzihumus; s__Oryzihumus_leptocrescens
OTU80719	9	8	4	1	9	3	14	k__Bacteria; p__Actinobacteriota; c__Actinobacteria; o__Micrococcales; f__Intrasporangiaceae; g__Tetrasphaera; s__Phycicoccus_duodecadis
OTU79986	2	1	7	1	22	18	16	k__Bacteria; p__Actinobacteriota; c__Actinobacteria; o__Micrococcales; f__Microbacteriaceae; g__Microbacterium; s__Microbacterium_arborescens
OTU87111	12	3	12	6	18	12	12	k__Bacteria; p__Actinobacteriota; c__Actinobacteria; o__Micrococcales; f__Microbacteriaceae; g__Microbacterium; s__Microbacterium_ginsengisoli
OTU77099	1	2	8	20	22	13	7	k__Bacteria; p__Actinobacteriota; c__Actinobacteria; o__Micrococcales; f__Microbacteriaceae; g__Microbacterium; s__Microbacterium_schleiferi
OTU76348	8	9	20	19	50	14	81	k__Bacteria; p__Actinobacteriota; c__Actinobacteria; o__Micrococcales; f__Microbacteriaceae; g__Microbacterium; s__Microbacterium_trichothecenolyticum
OTU57532	3	3	4	1	5	2	16	k__Bacteria; p__Actinobacteriota; c__Actinobacteria; o__Micrococcales; f__Micrococcaceae; g__Arthrobacter; s__Arthrobacter_citreus
OTU75070	3	4	1	1	1	1	1	k__Bacteria; p__Actinobacteriota; c__Actinobacteria; o__Micrococcales; f__Micrococcaceae; g__Glutamicibacter; s__Glutamicibacter_nicotianae
OTU67860	1	1	3	1	5	1	3	k__Bacteria; p__Actinobacteriota; c__Actinobacteria; o__Micrococcales; f__Micrococcaceae; g__Nesterenkonia; s__Nesterenkonia_aethiopica
OTU73335	3	4	10	4	3	3	7	k__Bacteria; p__Actinobacteriota; c__Actinobacteria; o__Micrococcales; f__Micrococcaceae; g__Rothia; s__Rothia_aeria
OTU78456	1	2	2	3	1	1	1	k__Bacteria; p__Actinobacteriota; c__Actinobacteria; o__Micrococcales; f__Micrococcaceae; g__Rothia; s__Rothia_mucilaginosa
OTU78733	1	7	3	1	5	4	4	k__Bacteria; p__Actinobacteriota; c__Actinobacteria; o__Micrococcales; f__Micrococcaceae; g__Rothia; s__Rothia_mucilaginosa
OTU89976	1	3	4	4	1	1	11	k__Bacteria; p__Actinobacteriota; c__Actinobacteria; o__Micrococcales; f__Micrococcaceae; g__Rothia; s__Rothia_mucilaginosa
OTU32844	22	29	24	11	8	13	41	k__Bacteria; p__Actinobacteriota; c__Actinobacteria; o__Micrococcales; f__Micrococcaceae; g__Rothia; s__Rothia_mucilaginosa
OTU74869	26	45	38	65	62	57	83	k__Bacteria; p__Actinobacteriota; c__Actinobacteria; o__Micrococcales; f__Micrococcaceae; g__Rothia; s__Rothia_mucilaginosa
OTU60861	2	3	2	1	4	1	3	k__Bacteria; p__Actinobacteriota; c__Actinobacteria; o__Micrococcales; f__Micrococcaceae; g__Rothia; s__Rothia_sp._HMSC068F09
OTU84147	1	3	1	1	15	25	13	k__Bacteria; p__Actinobacteriota; c__Actinobacteria; o__Micromonosporales; f__Micromonosporaceae; g__Luedemannella; s__Luedemannella_flava
OTU84476	7	6	5	1	21	4	34	k__Bacteria; p__Actinobacteriota; c__Actinobacteria; o__Micromonosporales; f__Micromonosporaceae; g__Luedemannella; s__Luedemannella_sp._119_1_07
OTU88512	1	1	3	5	4	11	3	k__Bacteria; p__Actinobacteriota; c__Actinobacteria; o__Micromonosporales; f__Micromonosporaceae; g__Micromonospora; s__Micromonospora_nigra
OTU75973	6	4	10	1	20	22	17	k__Bacteria; p__Actinobacteriota; c__Actinobacteria; o__Micromonosporales; f__Micromonosporaceae; g__Micromonospora; s__unclassified_Micromonospora
OTU85582	11	10	61	12	22	22	51	k__Bacteria; p__Actinobacteriota; c__Actinobacteria; o__Micromonosporales; f__Micromonosporaceae; g__Micromonospora; s__unclassified_Micromonospora
OTU79482	11	4	14	33	6	60	40	k__Bacteria; p__Actinobacteriota; c__Actinobacteria; o__Micromonosporales; f__Micromonosporaceae; g__Plantactinospora; s__Plantactinospora_sp.
OTU88683	6	3	15	7	8	8	49	k__Bacteria; p__Actinobacteriota; c__Actinobacteria; o__Micromonosporales; f__Micromonosporaceae; g__Polymorphospora; s__Polymorphospora_rubra
OTU40922	3	2	15	10	2	2	18	k__Bacteria; p__Actinobacteriota; c__Actinobacteria; o__Micromonosporales; f__Micromonosporaceae; g__unclassified_Micromonosporaceae; s__unclassified_Micromonosporaceae
OTU80947	4	1	12	4	9	4	45	k__Bacteria; p__Actinobacteriota; c__Actinobacteria; o__Propionibacteriales; f__Nocardioidaceae; g__Marmoricola; s__Marmoricola_aequoreus
OTU85936	2	3	4	2	2	3	11	k__Bacteria; p__Actinobacteriota; c__Actinobacteria; o__Propionibacteriales; f__Nocardioidaceae; g__Marmoricola; s__Marmoricola_bigeumensis
OTU33698	14	6	6	2	34	20	2	k__Bacteria; p__Actinobacteriota; c__Actinobacteria; o__Propionibacteriales; f__Nocardioidaceae; g__Nocardioides; s__Nocardioidaceae_str._Ellin101
OTU73452	5	2	12	3	7	23	12	k__Bacteria; p__Actinobacteriota; c__Actinobacteria; o__Propionibacteriales; f__Nocardioidaceae; g__Nocardioides; s__Nocardioides_aquiterrae
OTU87615	1	6	4	3	7	4	47	k__Bacteria; p__Actinobacteriota; c__Actinobacteria; o__Propionibacteriales; f__Nocardioidaceae; g__Nocardioides; s__Nocardioides_guangzhouensis
OTU87866	5	13	1	1	6	1	23	k__Bacteria; p__Actinobacteriota; c__Actinobacteria; o__Propionibacteriales; f__Nocardioidaceae; g__Nocardioides; s__Nocardioides_oleivorans
OTU23195	2	4	1	1	5	8	6	k__Bacteria; p__Actinobacteriota; c__Actinobacteria; o__Propionibacteriales; f__Nocardioidaceae; g__Nocardioides; s__unclassified_Nocardioides
OTU80123	4	2	1	6	11	5	15	k__Bacteria; p__Actinobacteriota; c__Actinobacteria; o__Propionibacteriales; f__Propionibacteriaceae; g__Microlunatus; s__Microlunatus_aurantiacus
OTU82776	2	4	1	1	9	6	38	k__Bacteria; p__Actinobacteriota; c__Actinobacteria; o__Propionibacteriales; f__Propionibacteriaceae; g__Microlunatus; s__Microlunatus_panaciterrae
OTU87097	21	2	1	2	5	32	5	k__Bacteria; p__Actinobacteriota; c__Actinobacteria; o__Streptomycetales; f__Streptomycetaceae; g__Kitasatospora; s__Kitasatospora_phosalacinea
OTU63645	17	10	16	9	30	11	13	k__Bacteria; p__Actinobacteriota; c__Actinobacteria; o__Streptomycetales; f__Streptomycetaceae; g__Streptomyces; s__Streptomyces_galbus
OTU63817	35	11	1	13	21	15	28	k__Bacteria; p__Actinobacteriota; c__Actinobacteria; o__Streptomycetales; f__Streptomycetaceae; g__Streptomyces; s__Streptomyces_miharaensis
OTU72608	1	2	1	1	1	7	12	k__Bacteria; p__Actinobacteriota; c__Actinobacteria; o__Streptomycetales; f__Streptomycetaceae; g__Streptomyces; s__Streptomyces_rimosus
OTU96123	2	1	7	1	2	1	6	k__Bacteria; p__Actinobacteriota; c__Coriobacteriia; o__Coriobacteriales; f__Atopobiaceae; g__Atopobium; s__Atopobium_parvulum_DNF00906
OTU86675	1	8	1	3	1	4	4	k__Bacteria; p__Actinobacteriota; c__Coriobacteriia; o__Coriobacteriales; f__Atopobiaceae; g__Atopobium; s__Atopobium_vaginae_DSM_15829
OTU98005	2	3	5	3	6	6	4	k__Bacteria; p__Actinobacteriota; c__Coriobacteriia; o__Coriobacteriales; f__Coriobacteriaceae; g__Collinsella; s__Collinsella_aerofaciens
OTU11942	7	6	4	23	14	39	27	k__Bacteria; p__Actinobacteriota; c__Thermoleophilia; o__Gaiellales; f__Gaiellaceae; g__Gaiella; s__actinobacterium_WWH12
OTU16919	13	20	65	45	65	145	77	k__Bacteria; p__Actinobacteriota; c__Thermoleophilia; o__Gaiellales; f__Gaiellaceae; g__Gaiella; s__actinobacterium_WWH12
OTU30852	23	31	2	2	125	57	95	k__Bacteria; p__Actinobacteriota; c__Thermoleophilia; o__Gaiellales; f__Gaiellaceae; g__Gaiella; s__actinobacterium_WWH12
OTU66502	34	45	10	6	249	64	202	k__Bacteria; p__Actinobacteriota; c__Thermoleophilia; o__Gaiellales; f__Gaiellaceae; g__Gaiella; s__actinobacterium_WWH12
OTU17728	60	47	19	72	124	227	242	k__Bacteria; p__Actinobacteriota; c__Thermoleophilia; o__Gaiellales; f__Gaiellaceae; g__Gaiella; s__actinobacterium_WWH12
OTU25469	1	5	4	1	83	12	254	k__Bacteria; p__Actinobacteriota; c__Thermoleophilia; o__Gaiellales; f__Gaiellaceae; g__Gaiella; s__actinobacterium_WWH12
OTU23665	9	1	1	11	2	45	1	k__Bacteria; p__Actinobacteriota; c__Thermoleophilia; o__Gaiellales; f__Gaiellaceae; g__Gaiella; s__Gaiella_occulta
OTU16086	230	4	26	220	16	212	2	k__Bacteria; p__Actinobacteriota; c__Thermoleophilia; o__Gaiellales; f__Gaiellaceae; g__Gaiella; s__Gaiella_occulta
OTU19984	5	8	10	3	3	10	3	k__Bacteria; p__Actinobacteriota; c__Thermoleophilia; o__Gaiellales; f__Gaiellaceae; g__Gaiella; s__Gaiella_occulta
OTU25113	38	2	2	33	14	54	3	k__Bacteria; p__Actinobacteriota; c__Thermoleophilia; o__Gaiellales; f__Gaiellaceae; g__Gaiella; s__Gaiella_occulta
OTU14437	74	19	2	33	23	168	3	k__Bacteria; p__Actinobacteriota; c__Thermoleophilia; o__Gaiellales; f__Gaiellaceae; g__Gaiella; s__Gaiella_occulta
OTU2988	402	14	32	241	1	81	4	k__Bacteria; p__Actinobacteriota; c__Thermoleophilia; o__Gaiellales; f__Gaiellaceae; g__Gaiella; s__Gaiella_occulta
OTU26844	4	3	3	2	14	57	5	k__Bacteria; p__Actinobacteriota; c__Thermoleophilia; o__Gaiellales; f__Gaiellaceae; g__Gaiella; s__Gaiella_occulta
OTU3544	361	10	35	138	4	105	6	k__Bacteria; p__Actinobacteriota; c__Thermoleophilia; o__Gaiellales; f__Gaiellaceae; g__Gaiella; s__Gaiella_occulta
OTU18749	3	4	2	7	41	6	7	k__Bacteria; p__Actinobacteriota; c__Thermoleophilia; o__Gaiellales; f__Gaiellaceae; g__Gaiella; s__Gaiella_occulta
OTU21750	23	8	22	7	31	61	10	k__Bacteria; p__Actinobacteriota; c__Thermoleophilia; o__Gaiellales; f__Gaiellaceae; g__Gaiella; s__Gaiella_occulta
OTU21883	6	4	3	3	17	30	16	k__Bacteria; p__Actinobacteriota; c__Thermoleophilia; o__Gaiellales; f__Gaiellaceae; g__Gaiella; s__Gaiella_occulta
OTU14983	85	20	2	5	31	135	16	k__Bacteria; p__Actinobacteriota; c__Thermoleophilia; o__Gaiellales; f__Gaiellaceae; g__Gaiella; s__Gaiella_occulta
OTU35867	269	26	14	93	13	382	18	k__Bacteria; p__Actinobacteriota; c__Thermoleophilia; o__Gaiellales; f__Gaiellaceae; g__Gaiella; s__Gaiella_occulta
OTU10958	25	7	4	22	105	63	24	k__Bacteria; p__Actinobacteriota; c__Thermoleophilia; o__Gaiellales; f__Gaiellaceae; g__Gaiella; s__Gaiella_occulta
OTU23622	29	26	3	17	69	158	34	k__Bacteria; p__Actinobacteriota; c__Thermoleophilia; o__Gaiellales; f__Gaiellaceae; g__Gaiella; s__Gaiella_occulta
OTU22585	4	11	2	1	20	3	87	k__Bacteria; p__Actinobacteriota; c__Thermoleophilia; o__Gaiellales; f__Gaiellaceae; g__Gaiella; s__Gaiella_occulta
OTU26659	36	11	9	14	108	95	90	k__Bacteria; p__Actinobacteriota; c__Thermoleophilia; o__Gaiellales; f__Gaiellaceae; g__Gaiella; s__Gaiella_occulta
OTU20191	1	14	5	5	86	10	169	k__Bacteria; p__Actinobacteriota; c__Thermoleophilia; o__Gaiellales; f__Gaiellaceae; g__Gaiella; s__unclassified_Gaiella
OTU21728	24	53	9	12	220	99	451	k__Bacteria; p__Actinobacteriota; c__Thermoleophilia; o__Gaiellales; f__Gaiellaceae; g__Gaiella; s__unclassified_Gaiella
OTU30288	3	7	12	5	20	8	36	k__Bacteria; p__Actinobacteriota; c__Thermoleophilia; o__Gaiellales; f__unclassified_Gaiellales; g__Gaiella_sp._EBR4_RS1; s__unclassified_Gaiellales
OTU72657	13	3	1	1	4	19	1	k__Bacteria; p__Actinobacteriota; c__Thermoleophilia; o__Gaiellales; f__unclassified_Gaiellales; g__unclassified_Gaiellales; s__unclassified_Gaiellales
OTU26922	10	2	3	2	4	19	1	k__Bacteria; p__Actinobacteriota; c__Thermoleophilia; o__Gaiellales; f__unclassified_Gaiellales; g__unclassified_Gaiellales; s__unclassified_Gaiellales
OTU36906	19	2	1	7	18	35	1	k__Bacteria; p__Actinobacteriota; c__Thermoleophilia; o__Gaiellales; f__unclassified_Gaiellales; g__unclassified_Gaiellales; s__unclassified_Gaiellales
OTU21900	22	2	2	2	9	39	2	k__Bacteria; p__Actinobacteriota; c__Thermoleophilia; o__Gaiellales; f__unclassified_Gaiellales; g__unclassified_Gaiellales; s__unclassified_Gaiellales
OTU25167	86	1	2	77	1	220	2	k__Bacteria; p__Actinobacteriota; c__Thermoleophilia; o__Gaiellales; f__unclassified_Gaiellales; g__unclassified_Gaiellales; s__unclassified_Gaiellales
OTU23549	7	4	4	2	16	16	15	k__Bacteria; p__Actinobacteriota; c__Thermoleophilia; o__Gaiellales; f__unclassified_Gaiellales; g__unclassified_Gaiellales; s__unclassified_Gaiellales
OTU61595	17	13	4	10	3	22	17	k__Bacteria; p__Actinobacteriota; c__Thermoleophilia; o__Gaiellales; f__unclassified_Gaiellales; g__unclassified_Gaiellales; s__unclassified_Gaiellales
OTU31630	1	5	3	1	3	4	20	k__Bacteria; p__Actinobacteriota; c__Thermoleophilia; o__Gaiellales; f__unclassified_Gaiellales; g__unclassified_Gaiellales; s__unclassified_Gaiellales
OTU17988	6	10	2	2	15	36	22	k__Bacteria; p__Actinobacteriota; c__Thermoleophilia; o__Gaiellales; f__unclassified_Gaiellales; g__unclassified_Gaiellales; s__unclassified_Gaiellales
OTU27370	4	10	1	1	25	12	49	k__Bacteria; p__Actinobacteriota; c__Thermoleophilia; o__Gaiellales; f__unclassified_Gaiellales; g__unclassified_Gaiellales; s__unclassified_Gaiellales
OTU28843	1	8	2	2	22	6	73	k__Bacteria; p__Actinobacteriota; c__Thermoleophilia; o__Gaiellales; f__unclassified_Gaiellales; g__unclassified_Gaiellales; s__unclassified_Gaiellales
OTU21676	2	9	1	1	48	14	112	k__Bacteria; p__Actinobacteriota; c__Thermoleophilia; o__Gaiellales; f__unclassified_Gaiellales; g__unclassified_Gaiellales; s__unclassified_Gaiellales
OTU21713	5	3	3	1	12	26	1	k__Bacteria; p__Actinobacteriota; c__Thermoleophilia; o__Gaiellales; f__unclassified_Gaiellales; g__uncultured_Rubrobacterales_bacterium; s__unclassified_Gaiellales
OTU21975	29	19	4	22	34	42	162	k__Bacteria; p__Actinobacteriota; c__Thermoleophilia; o__Gaiellales; f__unclassified_Gaiellales; g__uncultured_Rubrobacterales_bacterium; s__unclassified_Gaiellales
OTU15121	14	2	13	16	1	6	5	k__Bacteria; p__Actinobacteriota; c__Thermoleophilia; o__Solirubrobacterales; f__67_14; g__unclassified_67_14; s__unclassified_67_14
OTU25153	13	1	5	17	3	39	5	k__Bacteria; p__Actinobacteriota; c__Thermoleophilia; o__Solirubrobacterales; f__67_14; g__unclassified_67_14; s__unclassified_67_14
OTU26497	22	3	1	7	18	90	7	k__Bacteria; p__Actinobacteriota; c__Thermoleophilia; o__Solirubrobacterales; f__67_14; g__unclassified_67_14; s__unclassified_67_14
OTU33304	8	4	1	6	27	29	18	k__Bacteria; p__Actinobacteriota; c__Thermoleophilia; o__Solirubrobacterales; f__67_14; g__unclassified_67_14; s__unclassified_67_14
OTU19567	61	28	25	13	15	29	60	k__Bacteria; p__Actinobacteriota; c__Thermoleophilia; o__Solirubrobacterales; f__67_14; g__unclassified_67_14; s__unclassified_67_14
OTU20205	3	14	23	25	33	45	63	k__Bacteria; p__Actinobacteriota; c__Thermoleophilia; o__Solirubrobacterales; f__67_14; g__unclassified_67_14; s__unclassified_67_14
OTU14225	10	13	3	9	31	49	138	k__Bacteria; p__Actinobacteriota; c__Thermoleophilia; o__Solirubrobacterales; f__67_14; g__unclassified_67_14; s__unclassified_67_14
OTU29163	29	1	1	4	1	1	1	k__Bacteria; p__Actinobacteriota; c__Thermoleophilia; o__Solirubrobacterales; f__Solirubrobacteraceae; g__Conexibacter; s__unclassified_Conexibacter
OTU27083	17	1	9	2	5	12	2	k__Bacteria; p__Actinobacteriota; c__Thermoleophilia; o__Solirubrobacterales; f__Solirubrobacteraceae; g__Conexibacter; s__unclassified_Conexibacter
OTU28258	71	4	8	7	4	29	3	k__Bacteria; p__Actinobacteriota; c__Thermoleophilia; o__Solirubrobacterales; f__Solirubrobacteraceae; g__Conexibacter; s__unclassified_Conexibacter
OTU56882	5	3	10	6	6	15	8	k__Bacteria; p__Actinobacteriota; c__Thermoleophilia; o__Solirubrobacterales; f__Solirubrobacteraceae; g__JCM_18997; s__Conexibacter_sp._JCM_18997
OTU34749	19	3	2	8	6	33	2	k__Bacteria; p__Actinobacteriota; c__Thermoleophilia; o__Solirubrobacterales; f__Solirubrobacteraceae; g__Solirubrobacter; s__Solirubrobacter_bacterium_Ellin5082
OTU25143	43	10	1	4	29	81	17	k__Bacteria; p__Actinobacteriota; c__Thermoleophilia; o__Solirubrobacterales; f__Solirubrobacteraceae; g__Solirubrobacter; s__Solirubrobacter_bacterium_Ellin5082
OTU25467	11	23	2	3	27	26	194	k__Bacteria; p__Actinobacteriota; c__Thermoleophilia; o__Solirubrobacterales; f__Solirubrobacteraceae; g__Solirubrobacter; s__Solirubrobacter_bacterium_Ellin5082
OTU30701	8	5	2	3	7	5	18	k__Bacteria; p__Actinobacteriota; c__Thermoleophilia; o__Solirubrobacterales; f__Solirubrobacteraceae; g__Solirubrobacter; s__Solirubrobacter_soli
OTU14726	2	10	2	1	42	17	93	k__Bacteria; p__Actinobacteriota; c__Thermoleophilia; o__Solirubrobacterales; f__Solirubrobacteraceae; g__Solirubrobacter; s__Solirubrobacter_soli
OTU25367	36	4	2	6	24	45	8	k__Bacteria; p__Actinobacteriota; c__Thermoleophilia; o__Solirubrobacterales; f__Solirubrobacteraceae; g__Solirubrobacter; s__Solirubrobacter_sp._Gsoil_917
OTU36390	11	10	2	9	63	14	160	k__Bacteria; p__Actinobacteriota; c__Thermoleophilia; o__Solirubrobacterales; f__Solirubrobacteraceae; g__Solirubrobacter; s__Solirubrobacter_sp._Gsoil_917
OTU29349	2	5	6	8	12	12	15	k__Bacteria; p__Actinobacteriota; c__Thermoleophilia; o__Solirubrobacterales; f__Solirubrobacteraceae; g__Solirubrobacter; s__Solirubrobacter_taibaiensis
OTU77781	18	5	16	6	21	57	5	k__Bacteria; p__Actinobacteriota; c__unclassified_Actinobacteriota; o__unclassified_Actinobacteriota; f__unclassified_Actinobacteriota; g__unclassified_Actinobacteriota; s__unclassified_Actinobacteriota
OTU86793	42	3	18	14	11	92	5	k__Bacteria; p__Actinobacteriota; c__unclassified_Actinobacteriota; o__unclassified_Actinobacteriota; f__unclassified_Actinobacteriota; g__unclassified_Actinobacteriota; s__unclassified_Actinobacteriota
OTU84473	1	3	4	8	18	6	25	k__Bacteria; p__Armatimonadota; c__Armatimonadia; o__Armatimonadales; f__Armatimonadaceae; g__Armatimonas; s__Armatimonas_rosea
OTU70630	2	3	16	9	15	11	10	k__Bacteria; p__Bacteroidota; c__Bacteroidia; o__Bacteroidales; f__Bacteroidaceae; g__Bacteroides; s__Bacteroides_acidifaciens
OTU79458	2	1	2	7	2	8	11	k__Bacteria; p__Bacteroidota; c__Bacteroidia; o__Bacteroidales; f__Bacteroidaceae; g__Bacteroides; s__Bacteroides_acidifaciens
OTU46701	4	1	10	11	5	11	47	k__Bacteria; p__Bacteroidota; c__Bacteroidia; o__Bacteroidales; f__Bacteroidaceae; g__Bacteroides; s__Bacteroides_acidifaciens
OTU66133	2	4	8	1	42	16	39	k__Bacteria; p__Bacteroidota; c__Bacteroidia; o__Bacteroidales; f__Bacteroidaceae; g__Bacteroides; s__Bacteroides_ovatus
OTU76914	1	1	2	1	2	1	2	k__Bacteria; p__Bacteroidota; c__Bacteroidia; o__Bacteroidales; f__Bacteroidaceae; g__Bacteroides; s__Bacteroides_stercoris
OTU67024	9	5	12	4	23	9	31	k__Bacteria; p__Bacteroidota; c__Bacteroidia; o__Bacteroidales; f__Bacteroidaceae; g__Bacteroides; s__Bacteroides_uniformis
OTU66267	1	3	5	5	12	16	47	k__Bacteria; p__Bacteroidota; c__Bacteroidia; o__Bacteroidales; f__Bacteroidaceae; g__Bacteroides; s__Phocaeicola_massiliensis
OTU70450	3	2	1	4	1	4	10	k__Bacteria; p__Bacteroidota; c__Bacteroidia; o__Bacteroidales; f__Bacteroidaceae; g__Bacteroides; s__Phocaeicola_plebeius
OTU66019	9	21	26	13	118	43	124	k__Bacteria; p__Bacteroidota; c__Bacteroidia; o__Bacteroidales; f__Bacteroidaceae; g__Bacteroides; s__Phocaeicola_vulgatus
OTU74838	1	1	8	2	2	1	13	k__Bacteria; p__Bacteroidota; c__Bacteroidia; o__Bacteroidales; f__Marinifilaceae; g__Odoribacter; s__unclassified_Odoribacter
OTU62357	1	6	2	2	7	1	4	k__Bacteria; p__Bacteroidota; c__Bacteroidia; o__Bacteroidales; f__Muribaculaceae; g__unclassified_Muribaculaceae; s__unclassified_Muribaculaceae
OTU63370	4	9	16	27	32	6	19	k__Bacteria; p__Bacteroidota; c__Bacteroidia; o__Bacteroidales; f__Porphyromonadaceae; g__Porphyromonas; s__Porphyromonas_endodontalis
OTU61907	2	7	9	12	26	5	9	k__Bacteria; p__Bacteroidota; c__Bacteroidia; o__Bacteroidales; f__Porphyromonadaceae; g__Porphyromonas; s__Porphyromonas_gingivalis
OTU49777	1	4	3	6	4	3	3	k__Bacteria; p__Bacteroidota; c__Bacteroidia; o__Bacteroidales; f__Porphyromonadaceae; g__Porphyromonas; s__Porphyromonas_pasteri
OTU70484	1	2	1	1	5	1	4	k__Bacteria; p__Bacteroidota; c__Bacteroidia; o__Bacteroidales; f__Porphyromonadaceae; g__Porphyromonas; s__Porphyromonas_pasteri
OTU67140	3	5	13	35	18	11	11	k__Bacteria; p__Bacteroidota; c__Bacteroidia; o__Bacteroidales; f__Porphyromonadaceae; g__Porphyromonas; s__Porphyromonas_pasteri
OTU45666	4	7	7	12	11	9	16	k__Bacteria; p__Bacteroidota; c__Bacteroidia; o__Bacteroidales; f__Porphyromonadaceae; g__Porphyromonas; s__Porphyromonas_pasteri
OTU89662	3	10	9	17	15	13	18	k__Bacteria; p__Bacteroidota; c__Bacteroidia; o__Bacteroidales; f__Porphyromonadaceae; g__Porphyromonas; s__Porphyromonas_pasteri
OTU56951	10	18	19	62	23	37	18	k__Bacteria; p__Bacteroidota; c__Bacteroidia; o__Bacteroidales; f__Porphyromonadaceae; g__Porphyromonas; s__Porphyromonas_pasteri
OTU59326	2	7	9	13	13	4	8	k__Bacteria; p__Bacteroidota; c__Bacteroidia; o__Bacteroidales; f__Prevotellaceae; g__Alloprevotella; s__Alloprevotella_tannerae
OTU74180	1	2	3	5	7	6	6	k__Bacteria; p__Bacteroidota; c__Bacteroidia; o__Bacteroidales; f__Prevotellaceae; g__Alloprevotella; s__Prevotellaceae_bacterium_Marseille_P2826
OTU68744	1	2	9	7	23	3	9	k__Bacteria; p__Bacteroidota; c__Bacteroidia; o__Bacteroidales; f__Prevotellaceae; g__Prevotella; s__Prevotella_intermedia
OTU63612	1	4	10	7	5	25	8	k__Bacteria; p__Bacteroidota; c__Bacteroidia; o__Bacteroidales; f__Prevotellaceae; g__Prevotella; s__Prevotella_nanceiensis
OTU54591	2	8	11	4	10	8	12	k__Bacteria; p__Bacteroidota; c__Bacteroidia; o__Bacteroidales; f__Prevotellaceae; g__Prevotella; s__Prevotella_oris
OTU44648	1	3	4	4	12	14	8	k__Bacteria; p__Bacteroidota; c__Bacteroidia; o__Bacteroidales; f__Prevotellaceae; g__Prevotella; s__Prevotella_pallens
OTU51465	3	22	14	17	18	39	17	k__Bacteria; p__Bacteroidota; c__Bacteroidia; o__Bacteroidales; f__Prevotellaceae; g__Prevotella; s__Prevotella_pallens
OTU56692	1	1	3	1	1	4	1	k__Bacteria; p__Bacteroidota; c__Bacteroidia; o__Bacteroidales; f__Prevotellaceae; g__Prevotella; s__Prevotella_salivae
OTU66355	2	8	6	9	12	13	12	k__Bacteria; p__Bacteroidota; c__Bacteroidia; o__Bacteroidales; f__Prevotellaceae; g__Prevotella; s__Prevotella_salivae
OTU64223	2	2	2	1	3	3	4	k__Bacteria; p__Bacteroidota; c__Bacteroidia; o__Bacteroidales; f__Prevotellaceae; g__Prevotella; s__Prevotella_shahii
OTU45268	1	2	3	3	6	2	3	k__Bacteria; p__Bacteroidota; c__Bacteroidia; o__Bacteroidales; f__Prevotellaceae; g__Prevotella; s__unclassified_Prevotella
OTU64906	2	6	3	5	5	6	4	k__Bacteria; p__Bacteroidota; c__Bacteroidia; o__Bacteroidales; f__Prevotellaceae; g__Prevotella; s__unclassified_Prevotella
OTU67454	1	3	1	1	3	2	1	k__Bacteria; p__Bacteroidota; c__Bacteroidia; o__Bacteroidales; f__Prevotellaceae; g__Prevotella_7; s__Prevotella_histicola
OTU65832	1	7	1	3	6	3	6	k__Bacteria; p__Bacteroidota; c__Bacteroidia; o__Bacteroidales; f__Prevotellaceae; g__Prevotella_7; s__Prevotella_histicola
OTU80376	7	13	9	5	12	5	16	k__Bacteria; p__Bacteroidota; c__Bacteroidia; o__Bacteroidales; f__Prevotellaceae; g__Prevotella_7; s__Prevotella_histicola
OTU73702	4	12	12	14	21	20	12	k__Bacteria; p__Bacteroidota; c__Bacteroidia; o__Bacteroidales; f__Prevotellaceae; g__Prevotella_7; s__Prevotella_jejuni
OTU44385	2	1	7	2	13	8	15	k__Bacteria; p__Bacteroidota; c__Bacteroidia; o__Bacteroidales; f__Prevotellaceae; g__Prevotella_7; s__Prevotella_melaninogenica
OTU144	47	185	83	126	100	163	175	k__Bacteria; p__Bacteroidota; c__Bacteroidia; o__Bacteroidales; f__Prevotellaceae; g__Prevotella_7; s__Prevotella_melaninogenica
OTU75483	1	2	10	14	15	13	2	k__Bacteria; p__Bacteroidota; c__Bacteroidia; o__Bacteroidales; f__Prevotellaceae; g__Prevotella_7; s__Prevotella_veroralis
OTU61289	1	10	5	1	5	4	5	k__Bacteria; p__Bacteroidota; c__Bacteroidia; o__Bacteroidales; f__Prevotellaceae; g__Prevotella_7; s__Prevotella_veroralis
OTU48577	2	4	2	8	7	5	1	k__Bacteria; p__Bacteroidota; c__Bacteroidia; o__Bacteroidales; f__Prevotellaceae; g__Prevotella_9; s__Prevotellaceae_bacterium
OTU45083	1	1	5	2	4	7	3	k__Bacteria; p__Bacteroidota; c__Bacteroidia; o__Bacteroidales; f__Rikenellaceae; g__Alistipes; s__Bacteroides_sp._N54.MGS_20
OTU56777	2	2	27	3	15	30	18	k__Bacteria; p__Bacteroidota; c__Bacteroidia; o__Bacteroidales; f__Rikenellaceae; g__Alistipes; s__Bacteroides_sp._N54.MGS_20
OTU67014	1	7	69	9	17	9	11	k__Bacteria; p__Bacteroidota; c__Bacteroidia; o__Chitinophagales; f__Chitinophagaceae; g__Aurantisolimonas; s__Aurantisolimonas_haloimpatiens
OTU63657	14	6	30	9	14	26	26	k__Bacteria; p__Bacteroidota; c__Bacteroidia; o__Chitinophagales; f__Chitinophagaceae; g__Aurantisolimonas; s__unclassified_Aurantisolimonas
OTU82800	1	2	20	1	1	16	45	k__Bacteria; p__Bacteroidota; c__Bacteroidia; o__Chitinophagales; f__Chitinophagaceae; g__Aurantisolimonas; s__unclassified_Aurantisolimonas
OTU71227	129	39	2	1	9	18	75	k__Bacteria; p__Bacteroidota; c__Bacteroidia; o__Chitinophagales; f__Chitinophagaceae; g__Chitinophaga; s__Chitinophaga_bacterium_FK5
OTU69311	128	39	374	203	2	13	1	k__Bacteria; p__Bacteroidota; c__Bacteroidia; o__Chitinophagales; f__Chitinophagaceae; g__Dinghuibacter; s__Dinghuibacter_silviterrae
OTU48751	23	61	143	34	74	99	5	k__Bacteria; p__Bacteroidota; c__Bacteroidia; o__Chitinophagales; f__Chitinophagaceae; g__Dinghuibacter; s__unclassified_Dinghuibacter
OTU52438	117	109	19	29	67	73	15	k__Bacteria; p__Bacteroidota; c__Bacteroidia; o__Chitinophagales; f__Chitinophagaceae; g__Dinghuibacter; s__unclassified_Dinghuibacter
OTU62391	1	16	194	27	80	15	64	k__Bacteria; p__Bacteroidota; c__Bacteroidia; o__Chitinophagales; f__Chitinophagaceae; g__Dinghuibacter; s__unclassified_Dinghuibacter
OTU55629	10	163	19	5	114	2	82	k__Bacteria; p__Bacteroidota; c__Bacteroidia; o__Chitinophagales; f__Chitinophagaceae; g__Dinghuibacter; s__unclassified_Dinghuibacter
OTU72770	6	5	10	4	19	26	1	k__Bacteria; p__Bacteroidota; c__Bacteroidia; o__Chitinophagales; f__Chitinophagaceae; g__Edaphobaculum; s__Flavipsychrobacter_stenotrophus
OTU74541	7	3	105	1	4	3	1	k__Bacteria; p__Bacteroidota; c__Bacteroidia; o__Chitinophagales; f__Chitinophagaceae; g__Edaphobaculum; s__unclassified_Edaphobaculum
OTU72500	20	3	3	2	14	66	4	k__Bacteria; p__Bacteroidota; c__Bacteroidia; o__Chitinophagales; f__Chitinophagaceae; g__Edaphobaculum; s__unclassified_Edaphobaculum
OTU46496	5	2	17	18	75	133	4	k__Bacteria; p__Bacteroidota; c__Bacteroidia; o__Chitinophagales; f__Chitinophagaceae; g__Edaphobaculum; s__unclassified_Edaphobaculum
OTU60388	2	6	2	9	41	81	6	k__Bacteria; p__Bacteroidota; c__Bacteroidia; o__Chitinophagales; f__Chitinophagaceae; g__Edaphobaculum; s__unclassified_Edaphobaculum
OTU81005	1	5	49	6	4	10	11	k__Bacteria; p__Bacteroidota; c__Bacteroidia; o__Chitinophagales; f__Chitinophagaceae; g__Edaphobaculum; s__unclassified_Edaphobaculum
OTU72670	2	20	12	8	11	13	6	k__Bacteria; p__Bacteroidota; c__Bacteroidia; o__Chitinophagales; f__Chitinophagaceae; g__Ferruginibacter; s__Ferruginibacter_lapsinanis
OTU28450	1	21	2	5	1322	412	244	k__Bacteria; p__Bacteroidota; c__Bacteroidia; o__Chitinophagales; f__Chitinophagaceae; g__Flavihumibacter; s__Flavihumibacter_cheonanensis
OTU62902	17	80	14	2	6	7	12	k__Bacteria; p__Bacteroidota; c__Bacteroidia; o__Chitinophagales; f__Chitinophagaceae; g__Flavihumibacter; s__Flavihumibacter_petaseus
OTU56656	82	42	146	87	85	170	24	k__Bacteria; p__Bacteroidota; c__Bacteroidia; o__Chitinophagales; f__Chitinophagaceae; g__Flavihumibacter; s__Flavihumibacter_profundi
OTU65157	47	60	3	2	4	5	4	k__Bacteria; p__Bacteroidota; c__Bacteroidia; o__Chitinophagales; f__Chitinophagaceae; g__Flavisolibacter; s__Flavisolibacter_carri
OTU64021	9	20	7	10	3	37	30	k__Bacteria; p__Bacteroidota; c__Bacteroidia; o__Chitinophagales; f__Chitinophagaceae; g__Flavisolibacter; s__Flavisolibacter_ginsengiterrae
OTU3068	246	118	70	34	8	71	84	k__Bacteria; p__Bacteroidota; c__Bacteroidia; o__Chitinophagales; f__Chitinophagaceae; g__Flavisolibacter; s__Flavisolibacter_ginsengiterrae
OTU70795	28	52	87	27	18	27	128	k__Bacteria; p__Bacteroidota; c__Bacteroidia; o__Chitinophagales; f__Chitinophagaceae; g__Flavisolibacter; s__Flavisolibacter_ginsengiterrae
OTU65342	1	24	8	3	2	2	311	k__Bacteria; p__Bacteroidota; c__Bacteroidia; o__Chitinophagales; f__Chitinophagaceae; g__Flavisolibacter; s__Flavisolibacter_ginsengiterrae
OTU46747	1	19	61	17	60	17	88	k__Bacteria; p__Bacteroidota; c__Bacteroidia; o__Chitinophagales; f__Chitinophagaceae; g__Flavisolibacter; s__Flavisolibacter_rigui
OTU51758	45	23	27	7	26	17	77	k__Bacteria; p__Bacteroidota; c__Bacteroidia; o__Chitinophagales; f__Chitinophagaceae; g__Flavisolibacter; s__Flavisolibacter_tropicus
OTU63743	19	140	10	14	110	83	3	k__Bacteria; p__Bacteroidota; c__Bacteroidia; o__Chitinophagales; f__Chitinophagaceae; g__Flavisolibacter; s__Flavosolibacter_sp._HU1_JC5
OTU68465	9	2	4	6	3	21	10	k__Bacteria; p__Bacteroidota; c__Bacteroidia; o__Chitinophagales; f__Chitinophagaceae; g__Flavitalea; s__Flavitalea_gansuensis
OTU47836	16	275	186	3	62	3	144	k__Bacteria; p__Bacteroidota; c__Bacteroidia; o__Chitinophagales; f__Chitinophagaceae; g__Flavitalea; s__Flavitalea_populi
OTU57805	7	50	97	6	85	7	9	k__Bacteria; p__Bacteroidota; c__Bacteroidia; o__Chitinophagales; f__Chitinophagaceae; g__Niastella; s__Niastella_gongjuensis
OTU65842	1	25	24	3	36	6	25	k__Bacteria; p__Bacteroidota; c__Bacteroidia; o__Chitinophagales; f__Chitinophagaceae; g__Niastella; s__Niastella_gongjuensis
OTU66715	14	17	5	2	10	6	47	k__Bacteria; p__Bacteroidota; c__Bacteroidia; o__Chitinophagales; f__Chitinophagaceae; g__Niastella; s__Niastella_gongjuensis
OTU55094	97	14	196	15	33	110	2	k__Bacteria; p__Bacteroidota; c__Bacteroidia; o__Chitinophagales; f__Chitinophagaceae; g__Niastella; s__Niastella_koreensis
OTU55230	1	10	121	10	36	3	13	k__Bacteria; p__Bacteroidota; c__Bacteroidia; o__Chitinophagales; f__Chitinophagaceae; g__Niastella; s__Niastella_yeongjuensis
OTU71708	26	2	1	4	3	4	7	k__Bacteria; p__Bacteroidota; c__Bacteroidia; o__Chitinophagales; f__Chitinophagaceae; g__Parafilimonas; s__Parafilimonas_terrae
OTU68014	25	25	13	17	51	82	10	k__Bacteria; p__Bacteroidota; c__Bacteroidia; o__Chitinophagales; f__Chitinophagaceae; g__Parafilimonas; s__Parafilimonas_terrae
OTU64825	25	15	52	34	21	19	124	k__Bacteria; p__Bacteroidota; c__Bacteroidia; o__Chitinophagales; f__Chitinophagaceae; g__Parafilimonas; s__Parafilimonas_terrae
OTU67387	1	58	109	22	4	16	1	k__Bacteria; p__Bacteroidota; c__Bacteroidia; o__Chitinophagales; f__Chitinophagaceae; g__Parasegetibacter; s__unclassified_Parasegetibacter
OTU46000	5	72	18	58	328	56	363	k__Bacteria; p__Bacteroidota; c__Bacteroidia; o__Chitinophagales; f__Chitinophagaceae; g__Puia; s__uncultured_soil_bacterium
OTU62057	15	4	6	4	6	6	1	k__Bacteria; p__Bacteroidota; c__Bacteroidia; o__Chitinophagales; f__Chitinophagaceae; g__Sediminibacterium; s__Sediminibacterium_roseum
OTU58977	4	12	61	11	50	3	4	k__Bacteria; p__Bacteroidota; c__Bacteroidia; o__Chitinophagales; f__Chitinophagaceae; g__Terrimonas; s__Hypsibius_dujardini
OTU80779	1	85	16	4	302	4	39	k__Bacteria; p__Bacteroidota; c__Bacteroidia; o__Chitinophagales; f__Chitinophagaceae; g__Terrimonas; s__Terrimonas_arctica
OTU75575	4	12	1	6	33	6	1	k__Bacteria; p__Bacteroidota; c__Bacteroidia; o__Chitinophagales; f__Chitinophagaceae; g__Terrimonas; s__Terrimonas_sp.
OTU56531	3	4	4	1	1	6	33	k__Bacteria; p__Bacteroidota; c__Bacteroidia; o__Chitinophagales; f__Chitinophagaceae; g__Terrimonas; s__Terrimonas_sp._WWH135
OTU60026	40	8	104	56	7	105	1	k__Bacteria; p__Bacteroidota; c__Bacteroidia; o__Chitinophagales; f__Chitinophagaceae; g__unclassified_Chitinophagaceae; s__Flavitalea_sp.
OTU57641	8	12	36	12	23	36	1	k__Bacteria; p__Bacteroidota; c__Bacteroidia; o__Chitinophagales; f__Chitinophagaceae; g__unclassified_Chitinophagaceae; s__Panacibacter_ginsenosidivorans
OTU46112	1	6	33	9	131	27	2	k__Bacteria; p__Bacteroidota; c__Bacteroidia; o__Chitinophagales; f__Chitinophagaceae; g__unclassified_Chitinophagaceae; s__unclassified_Chitinophagaceae
OTU75031	45	8	4	17	9	80	3	k__Bacteria; p__Bacteroidota; c__Bacteroidia; o__Chitinophagales; f__Chitinophagaceae; g__unclassified_Chitinophagaceae; s__unclassified_Chitinophagaceae
OTU47868	9	207	44	7	14	11	4	k__Bacteria; p__Bacteroidota; c__Bacteroidia; o__Chitinophagales; f__Chitinophagaceae; g__unclassified_Chitinophagaceae; s__unclassified_Chitinophagaceae
OTU40612	15	55	203	95	135	153	7	k__Bacteria; p__Bacteroidota; c__Bacteroidia; o__Chitinophagales; f__Chitinophagaceae; g__unclassified_Chitinophagaceae; s__unclassified_Chitinophagaceae
OTU52135	16	36	151	12	38	17	8	k__Bacteria; p__Bacteroidota; c__Bacteroidia; o__Chitinophagales; f__Chitinophagaceae; g__unclassified_Chitinophagaceae; s__unclassified_Chitinophagaceae
OTU59776	72	14	1	9	1	69	25	k__Bacteria; p__Bacteroidota; c__Bacteroidia; o__Chitinophagales; f__Chitinophagaceae; g__unclassified_Chitinophagaceae; s__unclassified_Chitinophagaceae
OTU59109	28	40	8	7	233	169	29	k__Bacteria; p__Bacteroidota; c__Bacteroidia; o__Chitinophagales; f__Chitinophagaceae; g__unclassified_Chitinophagaceae; s__unclassified_Chitinophagaceae
OTU61802	6	7	5	1	19	11	30	k__Bacteria; p__Bacteroidota; c__Bacteroidia; o__Chitinophagales; f__Chitinophagaceae; g__unclassified_Chitinophagaceae; s__unclassified_Chitinophagaceae
OTU35383	8	103	66	14	89	1	105	k__Bacteria; p__Bacteroidota; c__Bacteroidia; o__Chitinophagales; f__Chitinophagaceae; g__unclassified_Chitinophagaceae; s__unclassified_Chitinophagaceae
OTU85241	67	92	9	16	713	316	7	k__Bacteria; p__Bacteroidota; c__Bacteroidia; o__Chitinophagales; f__Chitinophagaceae; g__unclassified_Chitinophagaceae; s__uncultured_Chitinophagaceae_bacterium
OTU41041	2	47	4	2	19	2	14	k__Bacteria; p__Bacteroidota; c__Bacteroidia; o__Chitinophagales; f__Chitinophagaceae; g__unclassified_Chitinophagaceae; s__uncultured_microorganism
OTU52836	1	29	84	27	45	67	225	k__Bacteria; p__Bacteroidota; c__Bacteroidia; o__Chitinophagales; f__Chitinophagaceae; g__unclassified_Chitinophagaceae; s__uncultured_microorganism
OTU54356	59	11	6	5	47	119	3	k__Bacteria; p__Bacteroidota; c__Bacteroidia; o__Chitinophagales; f__Chitinophagaceae; g__unclassified_Chitinophagaceae; s__uncultured_Terrimonas_sp.
OTU64998	19	7	12	23	40	86	4	k__Bacteria; p__Bacteroidota; c__Bacteroidia; o__Chitinophagales; f__Chitinophagaceae; g__UTBCD1; s__unclassified_UTBCD1
OTU62322	3	363	213	33	327	39	282	k__Bacteria; p__Bacteroidota; c__Bacteroidia; o__Chitinophagales; f__Saprospiraceae; g__unclassified_Saprospiraceae; s__unclassified_Saprospiraceae
OTU60040	1	10	8	3	99	1	221	k__Bacteria; p__Bacteroidota; c__Bacteroidia; o__Chitinophagales; f__Saprospiraceae; g__unclassified_Saprospiraceae; s__uncultured_Haliscomenobacter_sp.
OTU75306	1	1	1	3	1	4	6	k__Bacteria; p__Bacteroidota; c__Bacteroidia; o__Cytophagales; f__Cytophagaceae; g__Sporocytophaga; s__unclassified_Sporocytophaga
OTU85635	1	3	1	1	3	5	9	k__Bacteria; p__Bacteroidota; c__Bacteroidia; o__Cytophagales; f__Hymenobacteraceae; g__Adhaeribacter; s__Adhaeribacter_sp._KS35
OTU81567	4	3	6	1	13	14	14	k__Bacteria; p__Bacteroidota; c__Bacteroidia; o__Cytophagales; f__Hymenobacteraceae; g__Adhaeribacter; s__Adhaeribacter_sp._KS35
OTU82571	5	9	85	19	31	9	16	k__Bacteria; p__Bacteroidota; c__Bacteroidia; o__Cytophagales; f__Microscillaceae; g__Chryseolinea; s__Cytophagaceae_bacterium_JGI_0001001_B3
OTU70825	2	22	222	9	38	8	174	k__Bacteria; p__Bacteroidota; c__Bacteroidia; o__Cytophagales; f__Microscillaceae; g__Chryseolinea; s__unclassified_Chryseolinea
OTU83996	1	3	7	1	3	2	7	k__Bacteria; p__Bacteroidota; c__Bacteroidia; o__Cytophagales; f__Microscillaceae; g__Ohtaekwangia; s__Chryseolinea_flava
OTU78373	2	26	36	1	1	2	9	k__Bacteria; p__Bacteroidota; c__Bacteroidia; o__Cytophagales; f__Microscillaceae; g__Ohtaekwangia; s__unclassified_Ohtaekwangia
OTU93312	1	3	4	1	4	1	3	k__Bacteria; p__Bacteroidota; c__Bacteroidia; o__Flavobacteriales; f__Flavobacteriaceae; g__Capnocytophaga; s__Capnocytophaga_gingivalis
OTU75887	3	3	2	1	14	4	8	k__Bacteria; p__Bacteroidota; c__Bacteroidia; o__Flavobacteriales; f__Flavobacteriaceae; g__Capnocytophaga; s__Capnocytophaga_granulosa
OTU92962	9	8	7	7	13	6	10	k__Bacteria; p__Bacteroidota; c__Bacteroidia; o__Flavobacteriales; f__Flavobacteriaceae; g__Capnocytophaga; s__Capnocytophaga_leadbetteri
OTU89884	1	5	1	2	2	1	7	k__Bacteria; p__Bacteroidota; c__Bacteroidia; o__Flavobacteriales; f__Flavobacteriaceae; g__Flavobacterium; s__Flavobacterium_buctense
OTU80430	13	21	2	4	26	2	23	k__Bacteria; p__Bacteroidota; c__Bacteroidia; o__Flavobacteriales; f__Flavobacteriaceae; g__Flavobacterium; s__Flavobacterium_enshiense
OTU94560	1	7	9	15	4	4	1	k__Bacteria; p__Bacteroidota; c__Bacteroidia; o__Flavobacteriales; f__Flavobacteriaceae; g__Flavobacterium; s__Flavobacterium_gilvum
OTU88330	12	9	31	52	1	41	2	k__Bacteria; p__Bacteroidota; c__Bacteroidia; o__Flavobacteriales; f__Flavobacteriaceae; g__Flavobacterium; s__Flavobacterium_keumense
OTU90624	8	21	4	4	49	34	7	k__Bacteria; p__Bacteroidota; c__Bacteroidia; o__Flavobacteriales; f__Flavobacteriaceae; g__Flavobacterium; s__Flavobacterium_sangjuense
OTU87798	2	19	29	49	97	183	23	k__Bacteria; p__Bacteroidota; c__Bacteroidia; o__Flavobacteriales; f__Flavobacteriaceae; g__Flavobacterium; s__Flavobacterium_sp._THWCSN34
OTU77679	4	16	348	201	803	884	287	k__Bacteria; p__Bacteroidota; c__Bacteroidia; o__Flavobacteriales; f__Flavobacteriaceae; g__Flavobacterium; s__Flavobacterium_sp._WB_4.3_96
OTU88908	18	27	16	5	2	9	2	k__Bacteria; p__Bacteroidota; c__Bacteroidia; o__Flavobacteriales; f__Flavobacteriaceae; g__Flavobacterium; s__unclassified_Flavobacterium
OTU88307	17	37	15	16	43	30	7	k__Bacteria; p__Bacteroidota; c__Bacteroidia; o__Flavobacteriales; f__Flavobacteriaceae; g__Flavobacterium; s__unclassified_Flavobacterium
OTU77668	2	33	11	23	51	15	22	k__Bacteria; p__Bacteroidota; c__Bacteroidia; o__Sphingobacteriales; f__AKYH767; g__unclassified_AKYH767; s__unclassified_AKYH767
OTU70105	3	19	92	5	13	11	25	k__Bacteria; p__Bacteroidota; c__Bacteroidia; o__Sphingobacteriales; f__AKYH767; g__unclassified_AKYH767; s__unclassified_AKYH767
OTU72525	2	16	15	2	31	18	29	k__Bacteria; p__Bacteroidota; c__Bacteroidia; o__Sphingobacteriales; f__AKYH767; g__unclassified_AKYH767; s__unclassified_AKYH767
OTU79188	3	11	6	1	16	19	33	k__Bacteria; p__Bacteroidota; c__Bacteroidia; o__Sphingobacteriales; f__AKYH767; g__unclassified_AKYH767; s__unclassified_AKYH767
OTU70734	10	16	54	12	90	93	111	k__Bacteria; p__Bacteroidota; c__Bacteroidia; o__Sphingobacteriales; f__AKYH767; g__unclassified_AKYH767; s__unclassified_AKYH767
OTU76242	2	9	94	4	15	26	15	k__Bacteria; p__Bacteroidota; c__Bacteroidia; o__Sphingobacteriales; f__AKYH767; g__uncultured_Bacteroidetes_bacterium; s__uncultured_Bacteroidetes_bacterium
OTU78095	17	6	4	13	65	14	12	k__Bacteria; p__Bacteroidota; c__Bacteroidia; o__Sphingobacteriales; f__NS11_12_marine_group; g__unclassified_NS11_12_marine_group; s__unclassified_NS11_12_marine_group
OTU83085	41	2	3	3	1	2	1	k__Bacteria; p__Bacteroidota; c__Bacteroidia; o__Sphingobacteriales; f__Sphingobacteriaceae; g__Mucilaginibacter; s__Mucilaginibacter_rubeus
OTU20944	2	6	4	7	18	1	10	k__Bacteria; p__Bdellovibrionota; c__Bdellovibrionia; o__Bacteriovoracales; f__Bacteriovoracaceae; g__Bacteriovorax; s__Bacteriovorax_stolpii
OTU90619	3	172	3	1	6	1	2	k__Bacteria; p__Bdellovibrionota; c__Bdellovibrionia; o__Bdellovibrionales; f__Bdellovibrionaceae; g__Bdellovibrio; s__Bdellovibrio_sp._SKB1291214
OTU90555	4	1	2	8	1	3	1	k__Bacteria; p__Bdellovibrionota; c__Bdellovibrionia; o__Bdellovibrionales; f__Bdellovibrionaceae; g__Bdellovibrio; s__unclassified_Bdellovibrio
OTU9308	8	3	8	12	7	26	3	k__Bacteria; p__Bdellovibrionota; c__Bdellovibrionia; o__Bdellovibrionales; f__Bdellovibrionaceae; g__Bdellovibrio; s__unclassified_Bdellovibrio
OTU85844	1	3	7	1	14	6	8	k__Bacteria; p__Bdellovibrionota; c__Bdellovibrionia; o__Bdellovibrionales; f__Bdellovibrionaceae; g__Bdellovibrio; s__unclassified_Bdellovibrio
OTU13970	4	1	1	9	5	3	8	k__Bacteria; p__Bdellovibrionota; c__Oligoflexia; o__0319_6G20; f__unclassified_0319_6G20; g__unclassified_0319_6G20; s__unclassified_0319_6G20
OTU6127	40	5	3	36	15	14	22	k__Bacteria; p__Bdellovibrionota; c__Oligoflexia; o__0319_6G20; f__unclassified_0319_6G20; g__unclassified_0319_6G20; s__unclassified_0319_6G20
OTU4021	217	159	11	54	1317	1518	96	k__Bacteria; p__Bdellovibrionota; c__Oligoflexia; o__0319_6G20; f__unclassified_0319_6G20; g__unclassified_0319_6G20; s__unclassified_0319_6G20
OTU6254	32	113	7	5	496	72	312	k__Bacteria; p__Bdellovibrionota; c__Oligoflexia; o__0319_6G20; f__unclassified_0319_6G20; g__unclassified_0319_6G20; s__unclassified_0319_6G20
OTU5477	17	95	7	2	1346	30	601	k__Bacteria; p__Bdellovibrionota; c__Oligoflexia; o__0319_6G20; f__unclassified_0319_6G20; g__unclassified_0319_6G20; s__unclassified_0319_6G20
OTU19417	4	4	20	9	17	1	12	k__Bacteria; p__Bdellovibrionota; c__Oligoflexia; o__0319_6G20; f__uncultured_Bacteriovorax_sp.; g__uncultured_Bacteriovorax_sp.; s__uncultured_Bacteriovorax_sp.
OTU18661	25	1	4	1	3	3	3	k__Bacteria; p__Bdellovibrionota; c__Oligoflexia; o__0319_6G20; f__uncultured_gamma_proteobacterium; g__uncultured_gamma_proteobacterium; s__uncultured_gamma_proteobacterium
OTU11813	15	3	29	9	27	13	36	k__Bacteria; p__Bdellovibrionota; c__Oligoflexia; o__0319_6G20; f__uncultured_gamma_proteobacterium; g__uncultured_gamma_proteobacterium; s__uncultured_gamma_proteobacterium
OTU24110	15	4	9	12	4	18	10	k__Bacteria; p__Bdellovibrionota; c__Oligoflexia; o__0319_6G20; f__uncultured_Roseobacter_sp.; g__uncultured_Roseobacter_sp.; s__uncultured_Roseobacter_sp.
OTU18828	2	2	2	1	1	3	1	k__Bacteria; p__Bdellovibrionota; c__Oligoflexia; o__0319_6G20; f__uncultured_Syntrophobacteraceae_bacterium; g__uncultured_Syntrophobacteraceae_bacterium; s__uncultured_Syntrophobacteraceae_bacterium
OTU9327	1	3	3	2	1	4	2	k__Bacteria; p__Bdellovibrionota; c__Oligoflexia; o__0319_6G20; f__uncultured_Syntrophobacteraceae_bacterium; g__uncultured_Syntrophobacteraceae_bacterium; s__uncultured_Syntrophobacteraceae_bacterium
OTU8112	14	1	25	38	9	14	12	k__Bacteria; p__Bdellovibrionota; c__Oligoflexia; o__0319_6G20; f__uncultured_Syntrophobacteraceae_bacterium; g__uncultured_Syntrophobacteraceae_bacterium; s__uncultured_Syntrophobacteraceae_bacterium
OTU59062	4	2	14	13	16	27	12	k__Bacteria; p__Bdellovibrionota; c__Oligoflexia; o__Oligoflexales; f__Oligoflexaceae; g__Oligoflexus; s__Oligoflexus_tunisiensis
OTU42088	1	3	7	1	7	3	40	k__Bacteria; p__Bdellovibrionota; c__Oligoflexia; o__Oligoflexales; f__Oligoflexaceae; g__Oligoflexus; s__Oligoflexus_tunisiensis
OTU54446	1	1	7	2	2	6	6	k__Bacteria; p__Bdellovibrionota; c__Oligoflexia; o__Oligoflexales; f__Oligoflexaceae; g__unclassified_Oligoflexaceae; s__unclassified_Oligoflexaceae
OTU93547	8	1	2	1	3	2	12	k__Bacteria; p__Bdellovibrionota; c__unclassified_Bdellovibrionota; o__unclassified_Bdellovibrionota; f__unclassified_Bdellovibrionota; g__unclassified_Bdellovibrionota; s__unclassified_Bdellovibrionota
OTU95801	1	2	10	1	3	2	1	k__Bacteria; p__Campylobacterota; c__Campylobacteria; o__Campylobacterales; f__Campylobacteraceae; g__Campylobacter; s__Campylobacter_concisus
OTU104087	1	2	9	8	10	4	21	k__Bacteria; p__Chloroflexi; c__Anaerolineae; o__Caldilineales; f__Caldilineaceae; g__Litorilinea; s__unclassified_Litorilinea
OTU102450	3	4	10	14	4	20	1	k__Bacteria; p__Chloroflexi; c__Anaerolineae; o__Caldilineales; f__Caldilineaceae; g__unclassified_Caldilineaceae; s__uncultured_Caldilineales_bacterium
OTU116263	4	1	11	1	14	6	56	k__Bacteria; p__Chloroflexi; c__Anaerolineae; o__RBG_13_54_9; f__uncultured_soil_bacterium; g__uncultured_soil_bacterium; s__uncultured_soil_bacterium
OTU108373	13	8	15	3	18	4	4	k__Bacteria; p__Chloroflexi; c__Anaerolineae; o__SBR1031; f__A4b; g__unclassified_A4b; s__unclassified_A4b
OTU111979	12	1	3	4	10	18	10	k__Bacteria; p__Chloroflexi; c__Anaerolineae; o__unclassified_Anaerolineae; f__unclassified_Anaerolineae; g__unclassified_Anaerolineae; s__unclassified_Anaerolineae
OTU109041	4	2	15	5	14	20	12	k__Bacteria; p__Chloroflexi; c__Anaerolineae; o__unclassified_Anaerolineae; f__unclassified_Anaerolineae; g__unclassified_Anaerolineae; s__unclassified_Anaerolineae
OTU105517	1	3	5	1	17	11	18	k__Bacteria; p__Chloroflexi; c__Anaerolineae; o__unclassified_Anaerolineae; f__unclassified_Anaerolineae; g__unclassified_Anaerolineae; s__unclassified_Anaerolineae
OTU115531	1	2	6	1	10	8	10	k__Bacteria; p__Chloroflexi; c__Dehalococcoidia; o__S085; f__uncultured_Chloroflexi_bacterium; g__uncultured_Chloroflexi_bacterium; s__uncultured_Chloroflexi_bacterium
OTU115228	1	1	2	2	2	3	113	k__Bacteria; p__Chloroflexi; c__Dehalococcoidia; o__S085; f__uncultured_soil_bacterium; g__uncultured_soil_bacterium; s__uncultured_soil_bacterium
OTU110128	4	1	1	3	20	13	1	k__Bacteria; p__Chloroflexi; c__Ktedonobacteria; o__Ktedonobacterales; f__JG30_KF_AS9; g__unclassified_JG30_KF_AS9; s__unclassified_JG30_KF_AS9
OTU30309	25	3	10	19	3	95	1	k__Bacteria; p__Chloroflexi; c__Ktedonobacteria; o__Ktedonobacterales; f__JG30_KF_AS9; g__unclassified_JG30_KF_AS9; s__unclassified_JG30_KF_AS9
OTU11020	9	5	6	24	7	22	2	k__Bacteria; p__Chloroflexi; c__Ktedonobacteria; o__Ktedonobacterales; f__JG30_KF_AS9; g__unclassified_JG30_KF_AS9; s__unclassified_JG30_KF_AS9
OTU90109	14	12	25	26	4	3	3	k__Bacteria; p__Chloroflexi; c__Ktedonobacteria; o__Ktedonobacterales; f__JG30_KF_AS9; g__unclassified_JG30_KF_AS9; s__unclassified_JG30_KF_AS9
OTU84247	34	13	33	104	15	23	11	k__Bacteria; p__Chloroflexi; c__Ktedonobacteria; o__Ktedonobacterales; f__JG30_KF_AS9; g__unclassified_JG30_KF_AS9; s__unclassified_JG30_KF_AS9
OTU62301	288	38	18	269	31	18	18	k__Bacteria; p__Chloroflexi; c__Ktedonobacteria; o__Ktedonobacterales; f__JG30_KF_AS9; g__unclassified_JG30_KF_AS9; s__unclassified_JG30_KF_AS9
OTU31128	57	32	38	201	42	79	35	k__Bacteria; p__Chloroflexi; c__Ktedonobacteria; o__Ktedonobacterales; f__JG30_KF_AS9; g__unclassified_JG30_KF_AS9; s__unclassified_JG30_KF_AS9
OTU104259	33	7	1	2	1	34	4	k__Bacteria; p__Chloroflexi; c__unclassified_Chloroflexi; o__unclassified_Chloroflexi; f__unclassified_Chloroflexi; g__unclassified_Chloroflexi; s__unclassified_Chloroflexi
OTU100180	6	3	1	2	25	17	18	k__Bacteria; p__Chloroflexi; c__unclassified_Chloroflexi; o__unclassified_Chloroflexi; f__unclassified_Chloroflexi; g__unclassified_Chloroflexi; s__unclassified_Chloroflexi
OTU102384	2	15	2	2	41	5	86	k__Bacteria; p__Chloroflexi; c__unclassified_Chloroflexi; o__unclassified_Chloroflexi; f__unclassified_Chloroflexi; g__unclassified_Chloroflexi; s__unclassified_Chloroflexi
OTU105499	31	1	3	1	4	2	1	k__Bacteria; p__Cyanobacteria; c__Cyanobacteriia; o__Cyanobacteriales; f__Coleofasciculaceae; g__unclassified_Coleofasciculaceae; s__uncultured_Oscillatoriales_cyanobacterium
OTU105487	2	6	6	1	6	2	6	k__Bacteria; p__Cyanobacteria; c__Cyanobacteriia; o__Cyanobacteriales; f__Nostocaceae; g__Mastigocladopsis_PCC_10914; s__Scytonema_hyalinum
OTU118176	3	1	18	1	7	12	15	k__Bacteria; p__Cyanobacteria; c__Vampirivibrionia; o__Obscuribacterales; f__Obscuribacteraceae; g__Candidatus_Obscuribacter; s__Candidatus_Obscuribacter_phosphatis
OTU85403	7	6	7	3	11	43	8	k__Bacteria; p__Cyanobacteria; c__Vampirivibrionia; o__Vampirovibrionales; f__Vampirovibrionaceae; g__Vampirovibrio; s__Vampirovibrio_chlorellavorus
OTU3640	48	80	2	14	716	2	237	k__Bacteria; p__Dadabacteria; c__Dadabacteriia; o__Dadabacteriales; f__uncultured_soil_bacterium; g__uncultured_soil_bacterium; s__uncultured_soil_bacterium
OTU49330	12	2	2	1	6	1	4	k__Bacteria; p__Dependentiae; c__Babeliae; o__Babeliales; f__UBA12409; g__unclassified_UBA12409; s__unclassified_UBA12409
OTU25873	61	4	355	49	9	10	5	k__Bacteria; p__Dependentiae; c__Babeliae; o__Babeliales; f__Vermiphilaceae; g__uncultured_soil_bacterium; s__uncultured_soil_bacterium
OTU27096	2	2	24	3	19	25	10	k__Bacteria; p__Dependentiae; c__Babeliae; o__Babeliales; f__Vermiphilaceae; g__uncultured_soil_bacterium; s__uncultured_soil_bacterium
OTU15837	3	18	9	2	35	3	3	k__Bacteria; p__Desulfobacterota; c__Desulfuromonadia; o__Geobacterales; f__Geobacteraceae; g__Citrifermentans; s__Geobacter_bremensis_R1
OTU13631	12	22	80	26	7	6	1	k__Bacteria; p__Desulfobacterota; c__Desulfuromonadia; o__Geobacterales; f__Geobacteraceae; g__unclassified_Geobacteraceae; s__unclassified_Geobacteraceae
OTU25508	5	16	8	4	6	1	31	k__Bacteria; p__Desulfobacterota; c__Desulfuromonadia; o__PB19; f__uncultured_Desulfuromonadales_bacterium; g__uncultured_Desulfuromonadales_bacterium; s__uncultured_Desulfuromonadales_bacterium
OTU5799	23	11	1	2	37	17	41	k__Bacteria; p__Entotheonellaeota; c__Entotheonellia; o__Entotheonellales; f__Entotheonellaceae; g__unclassified_Entotheonellaceae; s__unclassified_Entotheonellaceae
OTU33011	2	31	2	2	18	4	10	k__Bacteria; p__Firmicutes; c__Bacilli; o__Alicyclobacillales; f__Alicyclobacillaceae; g__Tumebacillus; s__eubacterium_sp._23_2
OTU53839	2	4	1	6	8	15	11	k__Bacteria; p__Firmicutes; c__Bacilli; o__Alicyclobacillales; f__Alicyclobacillaceae; g__Tumebacillus; s__eubacterium_sp._23_2
OTU31343	2	2	4	12	1	10	3	k__Bacteria; p__Firmicutes; c__Bacilli; o__Alicyclobacillales; f__Alicyclobacillaceae; g__Tumebacillus; s__Tumebacillus_bacterium_S1_2012
OTU23947	3	4	2	4	14	2	28	k__Bacteria; p__Firmicutes; c__Bacilli; o__Alicyclobacillales; f__Alicyclobacillaceae; g__Tumebacillus; s__Tumebacillus_bacterium_YC_ZSS_LKJ142
OTU57043	24	4	1	4	1	29	5	k__Bacteria; p__Firmicutes; c__Bacilli; o__Alicyclobacillales; f__Alicyclobacillaceae; g__Tumebacillus; s__Tumebacillus_flagellatus
OTU18711	138	15	73	140	8	639	23	k__Bacteria; p__Firmicutes; c__Bacilli; o__Alicyclobacillales; f__Alicyclobacillaceae; g__Tumebacillus; s__Tumebacillus_ginsengisoli
OTU60470	5	4	8	17	4	6	2	k__Bacteria; p__Firmicutes; c__Bacilli; o__Alicyclobacillales; f__Alicyclobacillaceae; g__Tumebacillus; s__Tumebacillus_soli
OTU20246	2	6	1	2	12	6	22	k__Bacteria; p__Firmicutes; c__Bacilli; o__Alicyclobacillales; f__Alicyclobacillaceae; g__Tumebacillus; s__unclassified_Tumebacillus
OTU27898	11	32	7	23	114	23	25	k__Bacteria; p__Firmicutes; c__Bacilli; o__Alicyclobacillales; f__Alicyclobacillaceae; g__Tumebacillus; s__unclassified_Tumebacillus
OTU12383	10	14	1	8	44	15	7	k__Bacteria; p__Firmicutes; c__Bacilli; o__Alicyclobacillales; f__Alicyclobacillaceae; g__Tumebacillus; s__uncultured_Alicyclobacillaceae_bacterium
OTU17178	1	1	2	10	2	1	9	k__Bacteria; p__Firmicutes; c__Bacilli; o__Bacillales; f__Bacillaceae; g__Bacillus; s__Alkalihalobacillus_berkeleyi
OTU21035	8	7	3	15	15	32	25	k__Bacteria; p__Firmicutes; c__Bacilli; o__Bacillales; f__Bacillaceae; g__Bacillus; s__Alkalihalobacillus_gibsonii
OTU11718	2	4	2	9	21	14	5	k__Bacteria; p__Firmicutes; c__Bacilli; o__Bacillales; f__Bacillaceae; g__Bacillus; s__Alkalihalobacillus_murimartini
OTU23998	4	1	3	7	2	1	1	k__Bacteria; p__Firmicutes; c__Bacilli; o__Bacillales; f__Bacillaceae; g__Bacillus; s__Alkalihalobacillus_oshimensis
OTU45136	25	33	18	56	5	21	15	k__Bacteria; p__Firmicutes; c__Bacilli; o__Bacillales; f__Bacillaceae; g__Bacillus; s__Bacillus_arbutinivorans
OTU1759	1	8	1	7	8	20	24	k__Bacteria; p__Firmicutes; c__Bacilli; o__Bacillales; f__Bacillaceae; g__Bacillus; s__Bacillus_arbutinivorans
OTU29091	65	572	54	124	470	261	1199	k__Bacteria; p__Firmicutes; c__Bacilli; o__Bacillales; f__Bacillaceae; g__Bacillus; s__Bacillus_arbutinivorans
OTU24618	1	2	6	5	1	3	1	k__Bacteria; p__Firmicutes; c__Bacilli; o__Bacillales; f__Bacillaceae; g__Bacillus; s__Bacillus_drentensis
OTU18063	8	5	8	62	1	25	3	k__Bacteria; p__Firmicutes; c__Bacilli; o__Bacillales; f__Bacillaceae; g__Bacillus; s__Bacillus_drentensis
OTU10247	134	75	205	124	53	455	40	k__Bacteria; p__Firmicutes; c__Bacilli; o__Bacillales; f__Bacillaceae; g__Bacillus; s__Bacillus_drentensis
OTU21037	31	99	17	63	58	126	163	k__Bacteria; p__Firmicutes; c__Bacilli; o__Bacillales; f__Bacillaceae; g__Bacillus; s__Bacillus_drentensis
OTU24704	2	1	5	7	2	5	1	k__Bacteria; p__Firmicutes; c__Bacilli; o__Bacillales; f__Bacillaceae; g__Bacillus; s__Bacillus_ferrooxidans
OTU5884	56	50	100	92	23	359	44	k__Bacteria; p__Firmicutes; c__Bacilli; o__Bacillales; f__Bacillaceae; g__Bacillus; s__Bacillus_ferrooxidans
OTU53030	26	61	1	6	88	69	166	k__Bacteria; p__Firmicutes; c__Bacilli; o__Bacillales; f__Bacillaceae; g__Bacillus; s__Bacillus_luciferensis
OTU13096	12	29	5	31	15	18	51	k__Bacteria; p__Firmicutes; c__Bacilli; o__Bacillales; f__Bacillaceae; g__Bacillus; s__Bacillus_pseudomycoides
OTU25927	1	25	55	39	15	14	10	k__Bacteria; p__Firmicutes; c__Bacilli; o__Bacillales; f__Bacillaceae; g__Bacillus; s__Bacillus_soli_NBRC_102451
OTU5294	24	32	4	159	52	60	184	k__Bacteria; p__Firmicutes; c__Bacilli; o__Bacillales; f__Bacillaceae; g__Bacillus; s__Bacillus_thuringiensis
OTU9953	53	38	17	41	125	99	163	k__Bacteria; p__Firmicutes; c__Bacilli; o__Bacillales; f__Bacillaceae; g__Bacillus; s__Bacillus_xiamenensis
OTU17193	5	5	14	45	5	5	15	k__Bacteria; p__Firmicutes; c__Bacilli; o__Bacillales; f__Bacillaceae; g__Bacillus; s__Cytobacillus_depressus
OTU18327	3	4	3	1	13	3	18	k__Bacteria; p__Firmicutes; c__Bacilli; o__Bacillales; f__Bacillaceae; g__Bacillus; s__Cytobacillus_firmus
OTU21823	1	2	1	4	1	4	5	k__Bacteria; p__Firmicutes; c__Bacilli; o__Bacillales; f__Bacillaceae; g__Bacillus; s__Cytobacillus_oceanisediminis
OTU28806	189	229	28	153	136	561	1892	k__Bacteria; p__Firmicutes; c__Bacilli; o__Bacillales; f__Bacillaceae; g__Bacillus; s__Ectobacillus_funiculus
OTU4792	158	153	8	16	211	693	463	k__Bacteria; p__Firmicutes; c__Bacilli; o__Bacillales; f__Bacillaceae; g__Bacillus; s__Gottfriedia_acidiceleris
OTU22150	8	7	2	3	12	25	14	k__Bacteria; p__Firmicutes; c__Bacilli; o__Bacillales; f__Bacillaceae; g__Bacillus; s__Neobacillus_drentensis
OTU24516	1	6	2	8	7	3	21	k__Bacteria; p__Firmicutes; c__Bacilli; o__Bacillales; f__Bacillaceae; g__Bacillus; s__Neobacillus_drentensis
OTU1238	5	9	10	7	27	84	38	k__Bacteria; p__Firmicutes; c__Bacilli; o__Bacillales; f__Bacillaceae; g__Bacillus; s__Neobacillus_drentensis
OTU8741	112	212	97	105	300	805	324	k__Bacteria; p__Firmicutes; c__Bacilli; o__Bacillales; f__Bacillaceae; g__Bacillus; s__Neobacillus_drentensis
OTU24249	2	5	39	11	3	12	2	k__Bacteria; p__Firmicutes; c__Bacilli; o__Bacillales; f__Bacillaceae; g__Bacillus; s__Neobacillus_niacini
OTU26155	4	35	8	30	12	2	10	k__Bacteria; p__Firmicutes; c__Bacilli; o__Bacillales; f__Bacillaceae; g__Bacillus; s__Neobacillus_niacini
OTU18272	2	23	2	12	20	5	27	k__Bacteria; p__Firmicutes; c__Bacilli; o__Bacillales; f__Bacillaceae; g__Bacillus; s__Neobacillus_niacini
OTU19225	3	18	18	43	10	21	27	k__Bacteria; p__Firmicutes; c__Bacilli; o__Bacillales; f__Bacillaceae; g__Bacillus; s__Neobacillus_niacini
OTU22761	8	23	15	58	11	30	69	k__Bacteria; p__Firmicutes; c__Bacilli; o__Bacillales; f__Bacillaceae; g__Bacillus; s__Neobacillus_niacini
OTU28350	13	45	13	21	26	42	93	k__Bacteria; p__Firmicutes; c__Bacilli; o__Bacillales; f__Bacillaceae; g__Bacillus; s__Neobacillus_niacini
OTU16345	4	61	12	39	135	13	131	k__Bacteria; p__Firmicutes; c__Bacilli; o__Bacillales; f__Bacillaceae; g__Bacillus; s__Neobacillus_soli
OTU17320	5	194	8	38	268	44	158	k__Bacteria; p__Firmicutes; c__Bacilli; o__Bacillales; f__Bacillaceae; g__Bacillus; s__Neobacillus_soli
OTU10477	90	121	35	126	251	369	1976	k__Bacteria; p__Firmicutes; c__Bacilli; o__Bacillales; f__Bacillaceae; g__Bacillus; s__Priestia_aryabhattai
OTU19902	4	1	26	19	1	4	5	k__Bacteria; p__Firmicutes; c__Bacilli; o__Bacillales; f__Bacillaceae; g__Bacillus; s__Siminovitchia_acidinfaciens
OTU16732	6	2	4	3	9	4	3	k__Bacteria; p__Firmicutes; c__Bacilli; o__Bacillales; f__Bacillaceae; g__Bacillus; s__unclassified_Bacillus
OTU9273	2	1	1	7	5	7	3	k__Bacteria; p__Firmicutes; c__Bacilli; o__Bacillales; f__Bacillaceae; g__Bacillus; s__unclassified_Bacillus
OTU14310	5	1	6	16	2	15	4	k__Bacteria; p__Firmicutes; c__Bacilli; o__Bacillales; f__Bacillaceae; g__Bacillus; s__unclassified_Bacillus
OTU6622	2	18	6	22	11	19	9	k__Bacteria; p__Firmicutes; c__Bacilli; o__Bacillales; f__Bacillaceae; g__Bacillus; s__unclassified_Bacillus
OTU25706	14	209	8	31	59	6	254	k__Bacteria; p__Firmicutes; c__Bacilli; o__Bacillales; f__Bacillaceae; g__Fictibacillus; s__Fictibacillus_arsenicus
OTU20581	1	3	24	7	2	3	3	k__Bacteria; p__Firmicutes; c__Bacilli; o__Bacillales; f__Bacillaceae; g__unclassified_Bacillaceae; s__unclassified_Bacillaceae
OTU20960	1	1	85	30	7	11	8	k__Bacteria; p__Firmicutes; c__Bacilli; o__Bacillales; f__Bacillaceae; g__unclassified_Bacillaceae; s__unclassified_Bacillaceae
OTU13257	2	3	5	3	4	1	4	k__Bacteria; p__Firmicutes; c__Bacilli; o__Bacillales; f__Planococcaceae; g__Domibacillus; s__Domibacillus_aminovorans
OTU29888	7	19	41	57	11	3	8	k__Bacteria; p__Firmicutes; c__Bacilli; o__Bacillales; f__Planococcaceae; g__Sporosarcina; s__Sporosarcina_ginsengisoli
OTU27813	1	7	7	20	3	3	3	k__Bacteria; p__Firmicutes; c__Bacilli; o__Bacillales; f__Planococcaceae; g__Sporosarcina; s__Sporosarcina_luteola
OTU13430	4	1	42	7	1	2	7	k__Bacteria; p__Firmicutes; c__Bacilli; o__Bacillales; f__Planococcaceae; g__Sporosarcina; s__Sporosarcina_pasteurii
OTU12052	5	16	41	32	2	3	6	k__Bacteria; p__Firmicutes; c__Bacilli; o__Bacillales; f__Planococcaceae; g__Sporosarcina; s__Sporosarcina_soli
OTU5279	6	9	70	43	4	7	28	k__Bacteria; p__Firmicutes; c__Bacilli; o__Bacillales; f__Planococcaceae; g__Sporosarcina; s__Sporosarcina_soli
OTU3371	2	2	3	12	10	15	15	k__Bacteria; p__Firmicutes; c__Bacilli; o__Bacillales; f__Salisediminibacteriaceae; g__Salipaludibacillus; s__Salipaludibacillus_neizhouensis
OTU8398	5	8	4	5	5	1	5	k__Bacteria; p__Firmicutes; c__Bacilli; o__Bacillales; f__unclassified_Bacillales; g__unclassified_Bacillales; s__unclassified_Bacillales
OTU24881	8	5	4	6	60	4	11	k__Bacteria; p__Firmicutes; c__Bacilli; o__Erysipelotrichales; f__Erysipelatoclostridiaceae; g__Erysipelotrichaceae_UCG_003; s__Faecalibacillus_intestinalis
OTU47331	1	6	11	5	9	5	4	k__Bacteria; p__Firmicutes; c__Bacilli; o__Erysipelotrichales; f__Erysipelotrichaceae; g__Solobacterium; s__Solobacterium_moorei
OTU12671	4	5	4	7	8	7	8	k__Bacteria; p__Firmicutes; c__Bacilli; o__Lactobacillales; f__Aerococcaceae; g__Abiotrophia; s__Abiotrophia_defectiva
OTU31296	2	1	1	2	1	1	1	k__Bacteria; p__Firmicutes; c__Bacilli; o__Lactobacillales; f__Carnobacteriaceae; g__Granulicatella; s__Granulicatella_adiacens
OTU28787	3	2	1	2	4	5	1	k__Bacteria; p__Firmicutes; c__Bacilli; o__Lactobacillales; f__Carnobacteriaceae; g__Granulicatella; s__Granulicatella_adiacens
OTU44255	6	3	4	1	8	5	4	k__Bacteria; p__Firmicutes; c__Bacilli; o__Lactobacillales; f__Carnobacteriaceae; g__Granulicatella; s__Granulicatella_adiacens
OTU16654	7	16	15	20	14	16	13	k__Bacteria; p__Firmicutes; c__Bacilli; o__Lactobacillales; f__Carnobacteriaceae; g__Granulicatella; s__Granulicatella_adiacens
OTU3168	26	36	35	47	61	38	55	k__Bacteria; p__Firmicutes; c__Bacilli; o__Lactobacillales; f__Carnobacteriaceae; g__Granulicatella; s__Granulicatella_adiacens
OTU5533	6	27	19	29	30	17	27	k__Bacteria; p__Firmicutes; c__Bacilli; o__Lactobacillales; f__Carnobacteriaceae; g__Granulicatella; s__Granulicatella_elegans
OTU8755	27	7	13	50	7	12	6	k__Bacteria; p__Firmicutes; c__Bacilli; o__Lactobacillales; f__Enterococcaceae; g__Enterococcus; s__Enterococcus_casseliflavus
OTU8237	2	1	8	16	1	2	13	k__Bacteria; p__Firmicutes; c__Bacilli; o__Lactobacillales; f__Enterococcaceae; g__Enterococcus; s__Enterococcus_faecium
OTU8099	4	1	1	6	1	5	5	k__Bacteria; p__Firmicutes; c__Bacilli; o__Lactobacillales; f__Enterococcaceae; g__Enterococcus; s__Enterococcus_pernyi
OTU8287	1	2	4	4	2	1	2	k__Bacteria; p__Firmicutes; c__Bacilli; o__Lactobacillales; f__Enterococcaceae; g__Enterococcus; s__unclassified_Enterococcus
OTU6245	1	2	5	7	3	2	1	k__Bacteria; p__Firmicutes; c__Bacilli; o__Lactobacillales; f__Lactobacillaceae; g__Lactobacillus; s__Lactobacillus_crispatus
OTU30815	1	4	1	3	1	4	2	k__Bacteria; p__Firmicutes; c__Bacilli; o__Lactobacillales; f__Lactobacillaceae; g__Lactobacillus; s__Lactobacillus_crispatus
OTU4964	2	3	17	6	40	11	22	k__Bacteria; p__Firmicutes; c__Bacilli; o__Lactobacillales; f__Lactobacillaceae; g__Lactobacillus; s__Lactobacillus_crispatus
OTU3630	31	21	99	67	174	78	117	k__Bacteria; p__Firmicutes; c__Bacilli; o__Lactobacillales; f__Lactobacillaceae; g__Lactobacillus; s__Lactobacillus_crispatus
OTU5035	3	1	3	1	4	8	1	k__Bacteria; p__Firmicutes; c__Bacilli; o__Lactobacillales; f__Lactobacillaceae; g__Lactobacillus; s__Lactobacillus_gasseri
OTU2229	1	1	7	8	14	33	18	k__Bacteria; p__Firmicutes; c__Bacilli; o__Lactobacillales; f__Lactobacillaceae; g__Lactobacillus; s__Lactobacillus_gasseri
OTU2549	1	1	11	9	6	4	8	k__Bacteria; p__Firmicutes; c__Bacilli; o__Lactobacillales; f__Lactobacillaceae; g__Lactobacillus; s__Lactobacillus_iners
OTU2913	1	60	18	7	13	14	48	k__Bacteria; p__Firmicutes; c__Bacilli; o__Lactobacillales; f__Lactobacillaceae; g__Lactobacillus; s__Lactobacillus_iners
OTU3349	1	2	5	4	13	2	1	k__Bacteria; p__Firmicutes; c__Bacilli; o__Lactobacillales; f__Lactobacillaceae; g__Lactobacillus; s__Lactobacillus_intestinalis
OTU2546	1	4	3	10	7	14	9	k__Bacteria; p__Firmicutes; c__Bacilli; o__Lactobacillales; f__Lactobacillaceae; g__Lactobacillus; s__Lactobacillus_taiwanensis
OTU2275	25	13	70	97	89	141	102	k__Bacteria; p__Firmicutes; c__Bacilli; o__Lactobacillales; f__Lactobacillaceae; g__Lactobacillus; s__Lactobacillus_taiwanensis
OTU2074	1	1	5	3	7	3	5	k__Bacteria; p__Firmicutes; c__Bacilli; o__Lactobacillales; f__Lactobacillaceae; g__Lentilactobacillus; s__Lentilactobacillus_buchneri
OTU3598	3	5	1	3	1	4	4	k__Bacteria; p__Firmicutes; c__Bacilli; o__Lactobacillales; f__Lactobacillaceae; g__Ligilactobacillus; s__Lactobacillus_murinus
OTU2917	5	6	15	14	7	3	18	k__Bacteria; p__Firmicutes; c__Bacilli; o__Lactobacillales; f__Lactobacillaceae; g__Ligilactobacillus; s__Lactobacillus_murinus
OTU4560	2	1	3	4	1	1	5	k__Bacteria; p__Firmicutes; c__Bacilli; o__Lactobacillales; f__Lactobacillaceae; g__Ligilactobacillus; s__Ligilactobacillus_murinus
OTU18861	2	4	4	11	6	3	6	k__Bacteria; p__Firmicutes; c__Bacilli; o__Lactobacillales; f__Lactobacillaceae; g__Ligilactobacillus; s__Ligilactobacillus_murinus
OTU2720	2	3	11	11	7	7	10	k__Bacteria; p__Firmicutes; c__Bacilli; o__Lactobacillales; f__Lactobacillaceae; g__Ligilactobacillus; s__Ligilactobacillus_murinus
OTU13516	2	3	11	13	10	4	22	k__Bacteria; p__Firmicutes; c__Bacilli; o__Lactobacillales; f__Lactobacillaceae; g__Ligilactobacillus; s__Ligilactobacillus_murinus
OTU5817	12	20	54	57	23	45	66	k__Bacteria; p__Firmicutes; c__Bacilli; o__Lactobacillales; f__Lactobacillaceae; g__Ligilactobacillus; s__Ligilactobacillus_murinus
OTU5838	1	3	9	8	1	1	6	k__Bacteria; p__Firmicutes; c__Bacilli; o__Lactobacillales; f__Lactobacillaceae; g__Ligilactobacillus; s__Ligilactobacillus_ruminis
OTU5424	1	1	1	6	5	5	3	k__Bacteria; p__Firmicutes; c__Bacilli; o__Lactobacillales; f__Lactobacillaceae; g__Limosilactobacillus; s__Lactobacillus_reuteri
OTU2429	2	6	1	10	6	8	2	k__Bacteria; p__Firmicutes; c__Bacilli; o__Lactobacillales; f__Lactobacillaceae; g__Limosilactobacillus; s__Limosilactobacillus_reuteri
OTU2345	1	1	4	8	6	4	4	k__Bacteria; p__Firmicutes; c__Bacilli; o__Lactobacillales; f__Lactobacillaceae; g__Limosilactobacillus; s__Limosilactobacillus_reuteri
OTU1874	9	5	44	42	41	66	19	k__Bacteria; p__Firmicutes; c__Bacilli; o__Lactobacillales; f__Lactobacillaceae; g__Limosilactobacillus; s__Limosilactobacillus_reuteri
OTU15158	2	4	4	2	3	2	5	k__Bacteria; p__Firmicutes; c__Bacilli; o__Lactobacillales; f__Streptococcaceae; g__Streptococcus; s__Streptococcus_anginosus
OTU32999	3	2	4	3	5	4	6	k__Bacteria; p__Firmicutes; c__Bacilli; o__Lactobacillales; f__Streptococcaceae; g__Streptococcus; s__Streptococcus_anginosus
OTU47852	1	3	4	4	4	1	7	k__Bacteria; p__Firmicutes; c__Bacilli; o__Lactobacillales; f__Streptococcaceae; g__Streptococcus; s__Streptococcus_anginosus
OTU30712	2	3	5	2	6	6	8	k__Bacteria; p__Firmicutes; c__Bacilli; o__Lactobacillales; f__Streptococcaceae; g__Streptococcus; s__Streptococcus_cristatus
OTU31171	16	9	7	11	12	11	11	k__Bacteria; p__Firmicutes; c__Bacilli; o__Lactobacillales; f__Streptococcaceae; g__Streptococcus; s__Streptococcus_cristatus
OTU32569	6	2	3	5	6	4	13	k__Bacteria; p__Firmicutes; c__Bacilli; o__Lactobacillales; f__Streptococcaceae; g__Streptococcus; s__Streptococcus_cristatus
OTU51969	5	5	4	4	4	3	9	k__Bacteria; p__Firmicutes; c__Bacilli; o__Lactobacillales; f__Streptococcaceae; g__Streptococcus; s__Streptococcus_gordonii
OTU7286	16	21	14	6	19	7	17	k__Bacteria; p__Firmicutes; c__Bacilli; o__Lactobacillales; f__Streptococcaceae; g__Streptococcus; s__Streptococcus_gordonii
OTU26695	4	10	8	11	12	8	12	k__Bacteria; p__Firmicutes; c__Bacilli; o__Lactobacillales; f__Streptococcaceae; g__Streptococcus; s__Streptococcus_ilei
OTU24852	1	1	1	1	2	1	3	k__Bacteria; p__Firmicutes; c__Bacilli; o__Lactobacillales; f__Streptococcaceae; g__Streptococcus; s__Streptococcus_infantis
OTU10163	4	4	3	6	5	7	11	k__Bacteria; p__Firmicutes; c__Bacilli; o__Lactobacillales; f__Streptococcaceae; g__Streptococcus; s__Streptococcus_infantis
OTU59176	2	7	3	4	5	5	16	k__Bacteria; p__Firmicutes; c__Bacilli; o__Lactobacillales; f__Streptococcaceae; g__Streptococcus; s__Streptococcus_infantis
OTU17594	1	3	3	2	1	6	1	k__Bacteria; p__Firmicutes; c__Bacilli; o__Lactobacillales; f__Streptococcaceae; g__Streptococcus; s__Streptococcus_mitis
OTU21677	3	1	2	1	1	4	2	k__Bacteria; p__Firmicutes; c__Bacilli; o__Lactobacillales; f__Streptococcaceae; g__Streptococcus; s__Streptococcus_mitis
OTU23073	1	2	2	2	3	3	4	k__Bacteria; p__Firmicutes; c__Bacilli; o__Lactobacillales; f__Streptococcaceae; g__Streptococcus; s__Streptococcus_mitis
OTU23450	2	1	1	2	1	5	5	k__Bacteria; p__Firmicutes; c__Bacilli; o__Lactobacillales; f__Streptococcaceae; g__Streptococcus; s__Streptococcus_mitis
OTU30090	1	2	5	2	7	2	1	k__Bacteria; p__Firmicutes; c__Bacilli; o__Lactobacillales; f__Streptococcaceae; g__Streptococcus; s__Streptococcus_oralis
OTU30549	3	1	1	1	6	1	2	k__Bacteria; p__Firmicutes; c__Bacilli; o__Lactobacillales; f__Streptococcaceae; g__Streptococcus; s__Streptococcus_oralis
OTU33424	1	3	3	6	5	2	5	k__Bacteria; p__Firmicutes; c__Bacilli; o__Lactobacillales; f__Streptococcaceae; g__Streptococcus; s__Streptococcus_oralis
OTU5085	2	3	6	3	1	6	6	k__Bacteria; p__Firmicutes; c__Bacilli; o__Lactobacillales; f__Streptococcaceae; g__Streptococcus; s__Streptococcus_oralis
OTU6904	11	5	11	13	3	3	20	k__Bacteria; p__Firmicutes; c__Bacilli; o__Lactobacillales; f__Streptococcaceae; g__Streptococcus; s__Streptococcus_oralis
OTU19	309	909	707	1004	1048	747	1072	k__Bacteria; p__Firmicutes; c__Bacilli; o__Lactobacillales; f__Streptococcaceae; g__Streptococcus; s__Streptococcus_oralis
OTU27650	2	3	6	5	7	6	3	k__Bacteria; p__Firmicutes; c__Bacilli; o__Lactobacillales; f__Streptococcaceae; g__Streptococcus; s__Streptococcus_parasanguinis
OTU31022	10	8	6	2	4	1	7	k__Bacteria; p__Firmicutes; c__Bacilli; o__Lactobacillales; f__Streptococcaceae; g__Streptococcus; s__Streptococcus_parasanguinis
OTU16923	4	13	5	15	7	10	11	k__Bacteria; p__Firmicutes; c__Bacilli; o__Lactobacillales; f__Streptococcaceae; g__Streptococcus; s__Streptococcus_parasanguinis
OTU36252	8	9	8	5	5	9	15	k__Bacteria; p__Firmicutes; c__Bacilli; o__Lactobacillales; f__Streptococcaceae; g__Streptococcus; s__Streptococcus_parasanguinis
OTU7247	25	30	16	17	24	21	89	k__Bacteria; p__Firmicutes; c__Bacilli; o__Lactobacillales; f__Streptococcaceae; g__Streptococcus; s__Streptococcus_parasanguinis
OTU31446	4	9	4	4	5	1	3	k__Bacteria; p__Firmicutes; c__Bacilli; o__Lactobacillales; f__Streptococcaceae; g__Streptococcus; s__Streptococcus_pseudopneumoniae
OTU25805	1	3	1	4	3	1	3	k__Bacteria; p__Firmicutes; c__Bacilli; o__Lactobacillales; f__Streptococcaceae; g__Streptococcus; s__Streptococcus_salivarius
OTU31525	2	2	2	1	1	1	8	k__Bacteria; p__Firmicutes; c__Bacilli; o__Lactobacillales; f__Streptococcaceae; g__Streptococcus; s__Streptococcus_salivarius
OTU21086	5	8	3	9	7	3	9	k__Bacteria; p__Firmicutes; c__Bacilli; o__Lactobacillales; f__Streptococcaceae; g__Streptococcus; s__Streptococcus_salivarius
OTU13286	38	82	44	58	53	38	102	k__Bacteria; p__Firmicutes; c__Bacilli; o__Lactobacillales; f__Streptococcaceae; g__Streptococcus; s__Streptococcus_salivarius
OTU8955	4	8	14	5	10	5	20	k__Bacteria; p__Firmicutes; c__Bacilli; o__Lactobacillales; f__Streptococcaceae; g__Streptococcus; s__Streptococcus_sanguinis
OTU38001	2	1	2	2	2	3	1	k__Bacteria; p__Firmicutes; c__Bacilli; o__Lactobacillales; f__Streptococcaceae; g__Streptococcus; s__Streptococcus_sp._1171_SSPC
OTU2063	15	9	3	9	1	12	7	k__Bacteria; p__Firmicutes; c__Bacilli; o__Mycoplasmatales; f__Mycoplasmataceae; g__Mycoplasma; s__unclassified_Mycoplasma
OTU41947	5	4	1	14	4	5	19	k__Bacteria; p__Firmicutes; c__Bacilli; o__Paenibacillales; f__Paenibacillaceae; g__Ammoniphilus; s__Oxalophagus_oxalicus
OTU29693	3	1	1	8	7	6	6	k__Bacteria; p__Firmicutes; c__Bacilli; o__Paenibacillales; f__Paenibacillaceae; g__Cohnella; s__Bradyrhizobium_sp._CCBAU_51511
OTU19261	2	6	2	4	8	3	3	k__Bacteria; p__Firmicutes; c__Bacilli; o__Paenibacillales; f__Paenibacillaceae; g__Cohnella; s__Cohnella_panacarvi
OTU12853	14	3	4	16	2	3	30	k__Bacteria; p__Firmicutes; c__Bacilli; o__Paenibacillales; f__Paenibacillaceae; g__Paenibacillus; s__Paenibacillus_amylolyticus
OTU35752	1	14	1	2	8	10	17	k__Bacteria; p__Firmicutes; c__Bacilli; o__Paenibacillales; f__Paenibacillaceae; g__Paenibacillus; s__Paenibacillus_oryzisoli
OTU46513	30	17	1	14	16	22	29	k__Bacteria; p__Firmicutes; c__Bacilli; o__Paenibacillales; f__Paenibacillaceae; g__Paenibacillus; s__Paenibacillus_pectinilyticus
OTU42810	3	2	76	9	1	2	9	k__Bacteria; p__Firmicutes; c__Bacilli; o__Paenibacillales; f__Paenibacillaceae; g__unclassified_Paenibacillaceae; s__unclassified_Paenibacillaceae
OTU2558	2	3	2	2	2	4	1	k__Bacteria; p__Firmicutes; c__Bacilli; o__Staphylococcales; f__Gemellaceae; g__Gemella; s__Gemella_haemolysans
OTU15268	1	8	9	17	19	12	9	k__Bacteria; p__Firmicutes; c__Bacilli; o__Staphylococcales; f__Gemellaceae; g__Gemella; s__Gemella_haemolysans
OTU20250	4	15	11	13	20	11	18	k__Bacteria; p__Firmicutes; c__Bacilli; o__Staphylococcales; f__Gemellaceae; g__Gemella; s__Gemella_haemolysans
OTU11108	1	9	4	12	19	9	12	k__Bacteria; p__Firmicutes; c__Bacilli; o__Staphylococcales; f__Gemellaceae; g__Gemella; s__Gemella_morbillorum
OTU24500	1	3	3	1	2	3	2	k__Bacteria; p__Firmicutes; c__Bacilli; o__Staphylococcales; f__Gemellaceae; g__Gemella; s__Gemella_sanguinis
OTU4392	1	6	4	1	2	2	6	k__Bacteria; p__Firmicutes; c__Bacilli; o__Staphylococcales; f__Gemellaceae; g__Gemella; s__Gemella_sanguinis
OTU10698	3	16	11	18	9	8	10	k__Bacteria; p__Firmicutes; c__Bacilli; o__Staphylococcales; f__Gemellaceae; g__Gemella; s__Gemella_sanguinis
OTU3164	15	36	40	34	42	30	30	k__Bacteria; p__Firmicutes; c__Bacilli; o__Staphylococcales; f__Gemellaceae; g__Gemella; s__Staphylococcus_pasteuri
OTU17918	2	1	2	5	6	4	4	k__Bacteria; p__Firmicutes; c__Bacilli; o__Staphylococcales; f__Staphylococcaceae; g__Staphylococcus; s__Staphylococcus_nepalensis
OTU1326	14	7	16	113	251	66	37	k__Bacteria; p__Firmicutes; c__Bacilli; o__Staphylococcales; f__Staphylococcaceae; g__Staphylococcus; s__Staphylococcus_nepalensis
OTU10434	3	1	2	9	4	2	3	k__Bacteria; p__Firmicutes; c__Bacilli; o__Thermoactinomycetales; f__Thermoactinomycetaceae; g__Planifilum; s__Planifilum_composti
OTU79943	1	7	6	5	7	1	5	k__Bacteria; p__Firmicutes; c__Clostridia; o__Clostridia_UCG_014; f__Clostridiales_bacterium_oral_taxon_075; g__unclassified_Clostridiales_bacterium_oral_taxon_075; s__unclassified_Clostridiales_bacterium_oral_taxon_075
OTU93380	2	1	2	5	5	2	11	k__Bacteria; p__Firmicutes; c__Clostridia; o__Clostridiales; f__Caloramatoraceae; g__Fonticella; s__unclassified_Fonticella
OTU93073	1	21	1	4	6	3	4	k__Bacteria; p__Firmicutes; c__Clostridia; o__Clostridiales; f__Caloramatoraceae; g__Fonticella; s__uncultured_Clostridiales_bacterium
OTU101073	2	3	2	4	1	3	7	k__Bacteria; p__Firmicutes; c__Clostridia; o__Clostridiales; f__Caloramatoraceae; g__Fonticella; s__uncultured_Clostridiales_bacterium
OTU103281	2	32	1	4	1	1	1	k__Bacteria; p__Firmicutes; c__Clostridia; o__Clostridiales; f__Clostridiaceae; g__Clostridium_sensu_stricto_10; s__Clostridium_sp._E14
OTU102258	2	28	2	6	28	2	4	k__Bacteria; p__Firmicutes; c__Clostridia; o__Clostridiales; f__Clostridiaceae; g__Clostridium_sensu_stricto_10; s__Clostridium_swellfunianum
OTU102753	2	6	3	10	6	5	3	k__Bacteria; p__Firmicutes; c__Clostridia; o__Clostridiales; f__Clostridiaceae; g__Clostridium_sensu_stricto_10; s__unclassified_Clostridium_sensu_stricto_10
OTU89407	10	1183	27	21	30	5	6	k__Bacteria; p__Firmicutes; c__Clostridia; o__Clostridiales; f__Clostridiaceae; g__Clostridium_sensu_stricto_12; s__Clostridium_magnum
OTU104328	1	6	1	1	9	1	2	k__Bacteria; p__Firmicutes; c__Clostridia; o__Clostridiales; f__Clostridiaceae; g__Clostridium_sensu_stricto_8; s__Clostridium_sp.
OTU101517	1	4	5	4	5	9	6	k__Bacteria; p__Firmicutes; c__Clostridia; o__Clostridiales; f__Clostridiaceae; g__Clostridium_sensu_stricto_8; s__Clostridium_sp.
OTU104299	5	4	1	7	7	4	4	k__Bacteria; p__Firmicutes; c__Clostridia; o__Clostridiales; f__Clostridiaceae; g__Clostridium_sensu_stricto_8; s__Clostridium_thermarum
OTU102066	2	11	2	21	7	8	6	k__Bacteria; p__Firmicutes; c__Clostridia; o__Clostridiales; f__Clostridiaceae; g__Clostridium_sensu_stricto_8; s__unclassified_Clostridium_sensu_stricto_8
OTU93793	10	62	7	32	13	21	16	k__Bacteria; p__Firmicutes; c__Clostridia; o__Clostridiales; f__Clostridiaceae; g__Clostridium_sensu_stricto_8; s__unclassified_Clostridium_sensu_stricto_8
OTU82211	3	10	1	8	7	4	3	k__Bacteria; p__Firmicutes; c__Clostridia; o__Gracilibacteraceae; f__Lutispora; g__unclassified_Lutispora; s__unclassified_Lutispora
OTU48472	5	5	6	6	13	7	10	k__Bacteria; p__Firmicutes; c__Clostridia; o__Lachnospirales; f__Lachnospiraceae; g__[Ruminococcus]_gnavus_group; s__[Ruminococcus]_gnavus
OTU46220	5	7	11	4	21	22	30	k__Bacteria; p__Firmicutes; c__Clostridia; o__Lachnospirales; f__Lachnospiraceae; g__[Ruminococcus]_torques_group; s__[Ruminococcus]_torques
OTU57513	1	4	1	1	1	2	1	k__Bacteria; p__Firmicutes; c__Clostridia; o__Lachnospirales; f__Lachnospiraceae; g__Agathobacter; s__[Eubacterium]_rectale
OTU52563	9	24	40	9	120	60	200	k__Bacteria; p__Firmicutes; c__Clostridia; o__Lachnospirales; f__Lachnospiraceae; g__Agathobacter; s__[Eubacterium]_rectale
OTU61961	2	2	2	2	52	2	12	k__Bacteria; p__Firmicutes; c__Clostridia; o__Lachnospirales; f__Lachnospiraceae; g__Agathobacter; s__Eubacterium_ramulus
OTU56374	7	5	12	4	27	19	35	k__Bacteria; p__Firmicutes; c__Clostridia; o__Lachnospirales; f__Lachnospiraceae; g__Anaerostipes; s__Anaerostipes_hadrus
OTU49917	1	1	3	1	1	5	17	k__Bacteria; p__Firmicutes; c__Clostridia; o__Lachnospirales; f__Lachnospiraceae; g__Blautia; s__Blautia_luti
OTU54286	4	1	4	3	3	2	8	k__Bacteria; p__Firmicutes; c__Clostridia; o__Lachnospirales; f__Lachnospiraceae; g__Blautia; s__Blautia_massiliensis
OTU66070	2	3	4	3	2	1	5	k__Bacteria; p__Firmicutes; c__Clostridia; o__Lachnospirales; f__Lachnospiraceae; g__Blautia; s__Blautia_obeum
OTU63777	7	4	4	7	9	13	5	k__Bacteria; p__Firmicutes; c__Clostridia; o__Lachnospirales; f__Lachnospiraceae; g__Blautia; s__Blautia_provencensis
OTU67106	5	6	9	4	13	3	13	k__Bacteria; p__Firmicutes; c__Clostridia; o__Lachnospirales; f__Lachnospiraceae; g__Blautia; s__Blautia_provencensis
OTU60865	1	2	1	1	3	2	2	k__Bacteria; p__Firmicutes; c__Clostridia; o__Lachnospirales; f__Lachnospiraceae; g__Blautia; s__Blautia_stercoris
OTU64483	4	1	2	3	2	2	4	k__Bacteria; p__Firmicutes; c__Clostridia; o__Lachnospirales; f__Lachnospiraceae; g__Blautia; s__Blautia_wexlerae
OTU66335	1	3	9	3	3	4	24	k__Bacteria; p__Firmicutes; c__Clostridia; o__Lachnospirales; f__Lachnospiraceae; g__Blautia; s__Blautia_wexlerae
OTU149	8	23	30	22	80	64	107	k__Bacteria; p__Firmicutes; c__Clostridia; o__Lachnospirales; f__Lachnospiraceae; g__Blautia; s__Blautia_wexlerae
OTU61519	3	2	2	4	6	7	22	k__Bacteria; p__Firmicutes; c__Clostridia; o__Lachnospirales; f__Lachnospiraceae; g__Blautia; s__Ruminococcus_sp._Marseille_P328
OTU164	1	3	8	1	6	8	16	k__Bacteria; p__Firmicutes; c__Clostridia; o__Lachnospirales; f__Lachnospiraceae; g__Coprococcus; s__Coprococcus_comes
OTU33266	5	8	7	5	13	6	26	k__Bacteria; p__Firmicutes; c__Clostridia; o__Lachnospirales; f__Lachnospiraceae; g__Dorea; s__Dorea_longicatena
OTU69969	2	2	3	1	4	3	9	k__Bacteria; p__Firmicutes; c__Clostridia; o__Lachnospirales; f__Lachnospiraceae; g__Fusicatenibacter; s__Fusicatenibacter_saccharivorans
OTU61812	6	16	22	9	106	23	35	k__Bacteria; p__Firmicutes; c__Clostridia; o__Lachnospirales; f__Lachnospiraceae; g__Fusicatenibacter; s__Fusicatenibacter_saccharivorans
OTU62869	1	1	2	4	3	3	1	k__Bacteria; p__Firmicutes; c__Clostridia; o__Lachnospirales; f__Lachnospiraceae; g__Lachnoanaerobaculum; s__Lachnoanaerobaculum_orale
OTU73065	2	1	2	5	2	2	4	k__Bacteria; p__Firmicutes; c__Clostridia; o__Lachnospirales; f__Lachnospiraceae; g__Oribacterium; s__Oribacterium_parvum_ACB1
OTU81211	2	1	6	2	1	2	4	k__Bacteria; p__Firmicutes; c__Clostridia; o__Lachnospirales; f__Lachnospiraceae; g__Oribacterium; s__Oribacterium_sinus
OTU66930	1	2	1	2	5	1	3	k__Bacteria; p__Firmicutes; c__Clostridia; o__Oscillospirales; f__Butyricicoccaceae; g__Butyricicoccus; s__Agathobaculum_butyriciproducens
OTU98636	2	1	8	3	2	1	1	k__Bacteria; p__Firmicutes; c__Clostridia; o__Oscillospirales; f__Hungateiclostridiaceae; g__Ruminiclostridium; s__unclassified_Ruminiclostridium
OTU95347	1	2	1	9	4	3	1	k__Bacteria; p__Firmicutes; c__Clostridia; o__Oscillospirales; f__Hungateiclostridiaceae; g__Ruminiclostridium; s__uncultured_Bacteroides_sp.
OTU88323	1	3	1	1	1	4	1	k__Bacteria; p__Firmicutes; c__Clostridia; o__Oscillospirales; f__Ruminococcaceae; g__Faecalibacterium; s__Faecalibacterium_prausnitzii
OTU95818	2	7	2	2	4	2	7	k__Bacteria; p__Firmicutes; c__Clostridia; o__Oscillospirales; f__Ruminococcaceae; g__Faecalibacterium; s__Faecalibacterium_prausnitzii
OTU93751	6	8	7	7	20	25	11	k__Bacteria; p__Firmicutes; c__Clostridia; o__Oscillospirales; f__Ruminococcaceae; g__Faecalibacterium; s__Faecalibacterium_prausnitzii
OTU93224	1	4	3	1	15	3	17	k__Bacteria; p__Firmicutes; c__Clostridia; o__Oscillospirales; f__Ruminococcaceae; g__Faecalibacterium; s__Faecalibacterium_prausnitzii
OTU78404	1	5	5	2	14	10	20	k__Bacteria; p__Firmicutes; c__Clostridia; o__Oscillospirales; f__Ruminococcaceae; g__Faecalibacterium; s__Faecalibacterium_prausnitzii
OTU448	10	16	17	10	44	33	46	k__Bacteria; p__Firmicutes; c__Clostridia; o__Oscillospirales; f__Ruminococcaceae; g__Faecalibacterium; s__Faecalibacterium_prausnitzii
OTU94533	3	2	3	1	1	12	18	k__Bacteria; p__Firmicutes; c__Clostridia; o__Oscillospirales; f__Ruminococcaceae; g__Faecalibacterium; s__Faecalibacterium_sp.
OTU61494	3	2	8	9	2	17	18	k__Bacteria; p__Firmicutes; c__Clostridia; o__Oscillospirales; f__Ruminococcaceae; g__Ruminococcus; s__Ruminococcus_bromii
OTU74816	11	11	22	6	14	26	102	k__Bacteria; p__Firmicutes; c__Clostridia; o__Oscillospirales; f__Ruminococcaceae; g__Ruminococcus; s__Ruminococcus_bromii
OTU91269	3	10	8	6	7	10	48	k__Bacteria; p__Firmicutes; c__Clostridia; o__Oscillospirales; f__Ruminococcaceae; g__Subdoligranulum; s__Faecalibacterium_prausnitzii
OTU72569	1	2	6	1	1	1	2	k__Bacteria; p__Firmicutes; c__Clostridia; o__Peptostreptococcales_Tissierellales; f__Family_XI; g__Parvimonas; s__Parvimonas_micra
OTU71607	2	4	2	7	5	2	9	k__Bacteria; p__Firmicutes; c__Clostridia; o__Peptostreptococcales_Tissierellales; f__Family_XI; g__Parvimonas; s__Parvimonas_micra
OTU68774	1	8	21	6	6	2	9	k__Bacteria; p__Firmicutes; c__Clostridia; o__Peptostreptococcales_Tissierellales; f__Family_XI; g__Parvimonas; s__Parvimonas_micra
OTU54465	3	1	9	3	12	5	7	k__Bacteria; p__Firmicutes; c__Clostridia; o__Peptostreptococcales_Tissierellales; f__Peptostreptococcaceae; g__Filifactor; s__Filifactor_alocis
OTU102457	3	2	1	4	13	6	4	k__Bacteria; p__Firmicutes; c__Clostridia; o__Peptostreptococcales_Tissierellales; f__Peptostreptococcaceae; g__Paraclostridium; s__Paraclostridium_bifermentans
OTU38953	8	8	37	17	29	14	16	k__Bacteria; p__Firmicutes; c__Clostridia; o__Peptostreptococcales_Tissierellales; f__Peptostreptococcaceae; g__Peptostreptococcus; s__Peptostreptococcus_stomatis
OTU85788	1	1	1	3	4	3	1	k__Bacteria; p__Firmicutes; c__Clostridia; o__Peptostreptococcales_Tissierellales; f__Peptostreptococcaceae; g__Romboutsia; s__Romboutsia_ilealis
OTU104136	1	3	6	5	3	3	5	k__Bacteria; p__Firmicutes; c__Clostridia; o__Peptostreptococcales_Tissierellales; f__Peptostreptococcaceae; g__Romboutsia; s__Romboutsia_ilealis
OTU21442	52	5	2	3	11	2	4	k__Bacteria; p__Firmicutes; c__Negativicutes; o__unclassified_Negativicutes; f__uncultured_Sporomusa_sp.; g__unclassified_Negativicutes; s__unclassified_Negativicutes
OTU10576	7	76	74	3	15	19	17	k__Bacteria; p__Firmicutes; c__Negativicutes; o__Veillonellales_Selenomonadales; f__Selenomonadaceae; g__Megamonas; s__Megamonas_funiformis
OTU2863	9	14	12	7	14	23	35	k__Bacteria; p__Firmicutes; c__Negativicutes; o__Veillonellales_Selenomonadales; f__Veillonellaceae; g__Veillonella; s__Veillonella_atypica
OTU2763	1	3	5	3	9	2	6	k__Bacteria; p__Firmicutes; c__Negativicutes; o__Veillonellales_Selenomonadales; f__Veillonellaceae; g__Veillonella; s__Veillonella_massiliensis
OTU6358	5	6	7	3	4	2	6	k__Bacteria; p__Firmicutes; c__Negativicutes; o__Veillonellales_Selenomonadales; f__Veillonellaceae; g__Veillonella; s__Veillonella_parvula
OTU5017	5	5	3	4	3	11	14	k__Bacteria; p__Firmicutes; c__Negativicutes; o__Veillonellales_Selenomonadales; f__Veillonellaceae; g__Veillonella; s__Veillonella_parvula
OTU2146	14	26	18	30	19	39	54	k__Bacteria; p__Firmicutes; c__Negativicutes; o__Veillonellales_Selenomonadales; f__Veillonellaceae; g__Veillonella; s__Veillonella_parvula
OTU842	34	40	32	44	44	112	87	k__Bacteria; p__Firmicutes; c__Negativicutes; o__Veillonellales_Selenomonadales; f__Veillonellaceae; g__Veillonella; s__Veillonella_parvula
OTU5845	2	2	5	1	1	2	7	k__Bacteria; p__Firmicutes; c__Negativicutes; o__Veillonellales_Selenomonadales; f__Veillonellaceae; g__Veillonella; s__Veillonella_tobetsuensis
OTU96432	2	2	2	2	9	1	1	k__Bacteria; p__Fusobacteriota; c__Fusobacteriia; o__Fusobacteriales; f__Fusobacteriaceae; g__Fusobacterium; s__Fusobacterium_nucleatum
OTU89390	1	2	5	3	2	1	5	k__Bacteria; p__Fusobacteriota; c__Fusobacteriia; o__Fusobacteriales; f__Fusobacteriaceae; g__Fusobacterium; s__Fusobacterium_nucleatum
OTU86219	3	5	109	12	17	15	9	k__Bacteria; p__Fusobacteriota; c__Fusobacteriia; o__Fusobacteriales; f__Fusobacteriaceae; g__Fusobacterium; s__Fusobacterium_nucleatum
OTU101814	1	1	2	1	5	2	2	k__Bacteria; p__Fusobacteriota; c__Fusobacteriia; o__Fusobacteriales; f__Fusobacteriaceae; g__Fusobacterium; s__Fusobacterium_pseudoperiodonticum
OTU96201	2	5	10	3	6	3	3	k__Bacteria; p__Fusobacteriota; c__Fusobacteriia; o__Fusobacteriales; f__Leptotrichiaceae; g__Leptotrichia; s__Leptotrichia_genomosp._C1
OTU95090	4	2	3	3	4	1	1	k__Bacteria; p__Fusobacteriota; c__Fusobacteriia; o__Fusobacteriales; f__Leptotrichiaceae; g__Leptotrichia; s__Leptotrichia_sp._oral_taxon_215_str._W9775
OTU101243	1	4	5	1	4	4	3	k__Bacteria; p__Fusobacteriota; c__Fusobacteriia; o__Fusobacteriales; f__Leptotrichiaceae; g__Leptotrichia; s__Leptotrichia_sp._oral_taxon_215_str._W9775
OTU64283	136	28	20	40	27	127	7	k__Bacteria; p__Gemmatimonadota; c__Gemmatimonadetes; o__Gemmatimonadales; f__Gemmatimonadaceae; g__Gemmatimonas; s__Gemmatimonadaceae_bacterium_LWQ133
OTU72703	5	26	356	28	56	28	5	k__Bacteria; p__Gemmatimonadota; c__Gemmatimonadetes; o__Gemmatimonadales; f__Gemmatimonadaceae; g__Gemmatimonas; s__unclassified_Gemmatimonas
OTU63950	95	3	20	19	101	287	1	k__Bacteria; p__Gemmatimonadota; c__Gemmatimonadetes; o__Gemmatimonadales; f__Gemmatimonadaceae; g__Gemmatimonas; s__uncultured_Gemmatimonadetes_bacterium
OTU82778	53	438	5	132	7	2	287	k__Bacteria; p__Gemmatimonadota; c__Gemmatimonadetes; o__Gemmatimonadales; f__Gemmatimonadaceae; g__unclassified_Gemmatimonadaceae; s__Gemmatimonadetes_bacterium_LP81
OTU28033	5	8	9	21	3	8	3	k__Bacteria; p__Gemmatimonadota; c__Gemmatimonadetes; o__Gemmatimonadales; f__Gemmatimonadaceae; g__unclassified_Gemmatimonadaceae; s__Gemmatimonadetes_bacterium_LX87
OTU26812	14	14	9	12	1	24	31	k__Bacteria; p__Gemmatimonadota; c__Gemmatimonadetes; o__Gemmatimonadales; f__Gemmatimonadaceae; g__unclassified_Gemmatimonadaceae; s__Gemmatimonadetes_bacterium_LX87
OTU10429	21	30	6	1	59	11	55	k__Bacteria; p__Gemmatimonadota; c__Gemmatimonadetes; o__Gemmatimonadales; f__Gemmatimonadaceae; g__unclassified_Gemmatimonadaceae; s__Gemmatimonadetes_bacterium_LX87
OTU20445	64	65	29	13	26	68	78	k__Bacteria; p__Gemmatimonadota; c__Gemmatimonadetes; o__Gemmatimonadales; f__Gemmatimonadaceae; g__unclassified_Gemmatimonadaceae; s__Gemmatimonadetes_bacterium_LX87
OTU30860	144	86	13	16	374	195	177	k__Bacteria; p__Gemmatimonadota; c__Gemmatimonadetes; o__Gemmatimonadales; f__Gemmatimonadaceae; g__unclassified_Gemmatimonadaceae; s__Gemmatimonadetes_bacterium_LX87
OTU10384	5	2	259	32	1	1	1	k__Bacteria; p__Gemmatimonadota; c__Gemmatimonadetes; o__Gemmatimonadales; f__Gemmatimonadaceae; g__unclassified_Gemmatimonadaceae; s__unclassified_Gemmatimonadaceae
OTU7366	10	3	4	10	2	41	1	k__Bacteria; p__Gemmatimonadota; c__Gemmatimonadetes; o__Gemmatimonadales; f__Gemmatimonadaceae; g__unclassified_Gemmatimonadaceae; s__unclassified_Gemmatimonadaceae
OTU15195	1	4	84	8	1	1	3	k__Bacteria; p__Gemmatimonadota; c__Gemmatimonadetes; o__Gemmatimonadales; f__Gemmatimonadaceae; g__unclassified_Gemmatimonadaceae; s__unclassified_Gemmatimonadaceae
OTU6511	2	2	169	8	1	1	3	k__Bacteria; p__Gemmatimonadota; c__Gemmatimonadetes; o__Gemmatimonadales; f__Gemmatimonadaceae; g__unclassified_Gemmatimonadaceae; s__unclassified_Gemmatimonadaceae
OTU84775	2	13	126	28	12	29	3	k__Bacteria; p__Gemmatimonadota; c__Gemmatimonadetes; o__Gemmatimonadales; f__Gemmatimonadaceae; g__unclassified_Gemmatimonadaceae; s__unclassified_Gemmatimonadaceae
OTU5879	4	7	325	24	1	2	4	k__Bacteria; p__Gemmatimonadota; c__Gemmatimonadetes; o__Gemmatimonadales; f__Gemmatimonadaceae; g__unclassified_Gemmatimonadaceae; s__unclassified_Gemmatimonadaceae
OTU91760	2	13	78	97	16	37	14	k__Bacteria; p__Gemmatimonadota; c__Gemmatimonadetes; o__Gemmatimonadales; f__Gemmatimonadaceae; g__unclassified_Gemmatimonadaceae; s__unclassified_Gemmatimonadaceae
OTU76805	1	1	50	2	4	3	15	k__Bacteria; p__Gemmatimonadota; c__Gemmatimonadetes; o__Gemmatimonadales; f__Gemmatimonadaceae; g__unclassified_Gemmatimonadaceae; s__unclassified_Gemmatimonadaceae
OTU78225	83	21	1	4	138	217	19	k__Bacteria; p__Gemmatimonadota; c__Gemmatimonadetes; o__Gemmatimonadales; f__Gemmatimonadaceae; g__unclassified_Gemmatimonadaceae; s__unclassified_Gemmatimonadaceae
OTU66640	449	62	1	4	21	61	30	k__Bacteria; p__Gemmatimonadota; c__Gemmatimonadetes; o__Gemmatimonadales; f__Gemmatimonadaceae; g__unclassified_Gemmatimonadaceae; s__unclassified_Gemmatimonadaceae
OTU12061	2	62	1	5	44	3	31	k__Bacteria; p__Gemmatimonadota; c__Gemmatimonadetes; o__Gemmatimonadales; f__Gemmatimonadaceae; g__unclassified_Gemmatimonadaceae; s__unclassified_Gemmatimonadaceae
OTU59095	38	68	1	1	128	36	44	k__Bacteria; p__Gemmatimonadota; c__Gemmatimonadetes; o__Gemmatimonadales; f__Gemmatimonadaceae; g__unclassified_Gemmatimonadaceae; s__unclassified_Gemmatimonadaceae
OTU83981	16	5	63	24	18	32	45	k__Bacteria; p__Gemmatimonadota; c__Gemmatimonadetes; o__Gemmatimonadales; f__Gemmatimonadaceae; g__unclassified_Gemmatimonadaceae; s__unclassified_Gemmatimonadaceae
OTU68655	1	17	3	7	2	1	62	k__Bacteria; p__Gemmatimonadota; c__Gemmatimonadetes; o__Gemmatimonadales; f__Gemmatimonadaceae; g__unclassified_Gemmatimonadaceae; s__unclassified_Gemmatimonadaceae
OTU70793	1	4	3	1	19	5	69	k__Bacteria; p__Gemmatimonadota; c__Gemmatimonadetes; o__Gemmatimonadales; f__Gemmatimonadaceae; g__unclassified_Gemmatimonadaceae; s__unclassified_Gemmatimonadaceae
OTU65064	3	64	6	5	55	2	89	k__Bacteria; p__Gemmatimonadota; c__Gemmatimonadetes; o__Gemmatimonadales; f__Gemmatimonadaceae; g__unclassified_Gemmatimonadaceae; s__unclassified_Gemmatimonadaceae
OTU70433	77	121	13	20	901	414	130	k__Bacteria; p__Gemmatimonadota; c__Gemmatimonadetes; o__Gemmatimonadales; f__Gemmatimonadaceae; g__unclassified_Gemmatimonadaceae; s__unclassified_Gemmatimonadaceae
OTU74009	15	32	110	40	198	248	265	k__Bacteria; p__Gemmatimonadota; c__Gemmatimonadetes; o__Gemmatimonadales; f__Gemmatimonadaceae; g__unclassified_Gemmatimonadaceae; s__unclassified_Gemmatimonadaceae
OTU50392	48	139	30	16	317	143	270	k__Bacteria; p__Gemmatimonadota; c__Gemmatimonadetes; o__Gemmatimonadales; f__Gemmatimonadaceae; g__unclassified_Gemmatimonadaceae; s__unclassified_Gemmatimonadaceae
OTU80933	103	39	1	21	242	499	7	k__Bacteria; p__Gemmatimonadota; c__Gemmatimonadetes; o__Gemmatimonadales; f__Gemmatimonadaceae; g__unclassified_Gemmatimonadaceae; s__uncultured_Gemmatimonadales_bacterium
OTU92199	1	49	212	17	329	63	299	k__Bacteria; p__Gemmatimonadota; c__Gemmatimonadetes; o__Gemmatimonadales; f__Gemmatimonadaceae; g__unclassified_Gemmatimonadaceae; s__uncultured_Gemmatimonadales_bacterium
OTU5040	24	29	24	4	119	202	2	k__Bacteria; p__Latescibacterota; c__Latescibacteria; o__Latescibacterales; f__Latescibacteraceae; g__unclassified_Latescibacteraceae; s__unclassified_Latescibacteraceae
OTU2484	1	4	3	2	25	37	10	k__Bacteria; p__Latescibacterota; c__Latescibacteria; o__Latescibacterales; f__Latescibacteraceae; g__unclassified_Latescibacteraceae; s__unclassified_Latescibacteraceae
OTU6158	28	11	1	9	45	528	15	k__Bacteria; p__Latescibacterota; c__Latescibacteria; o__Latescibacterales; f__Latescibacteraceae; g__unclassified_Latescibacteraceae; s__unclassified_Latescibacteraceae
OTU7679	18	20	2	3	144	108	68	k__Bacteria; p__Latescibacterota; c__Latescibacteria; o__Latescibacterales; f__Latescibacteraceae; g__unclassified_Latescibacteraceae; s__unclassified_Latescibacteraceae
OTU2530	16	9	1	1	19	35	2	k__Bacteria; p__Methylomirabilota; c__Methylomirabilia; o__Rokubacteriales; f__unclassified_Rokubacteriales; g__unclassified_Rokubacteriales; s__unclassified_Rokubacteriales
OTU21772	45	4	1	29	39	610	4	k__Bacteria; p__Methylomirabilota; c__Methylomirabilia; o__Rokubacteriales; f__unclassified_Rokubacteriales; g__unclassified_Rokubacteriales; s__unclassified_Rokubacteriales
OTU3959	95	20	1	1	55	130	14	k__Bacteria; p__Methylomirabilota; c__Methylomirabilia; o__Rokubacteriales; f__unclassified_Rokubacteriales; g__unclassified_Rokubacteriales; s__unclassified_Rokubacteriales
OTU4748	57	43	1	5	34	3	98	k__Bacteria; p__Methylomirabilota; c__Methylomirabilia; o__Rokubacteriales; f__unclassified_Rokubacteriales; g__unclassified_Rokubacteriales; s__unclassified_Rokubacteriales
OTU43866	216	109	7	35	679	845	287	k__Bacteria; p__Methylomirabilota; c__Methylomirabilia; o__Rokubacteriales; f__unclassified_Rokubacteriales; g__unclassified_Rokubacteriales; s__unclassified_Rokubacteriales
OTU4104	36	30	5	19	23	14	128	k__Bacteria; p__Methylomirabilota; c__Methylomirabilia; o__Rokubacteriales; f__uncultured_Candidatus_Rokubactera_bacterium; g__uncultured_Candidatus_Rokubactera_bacterium; s__uncultured_Candidatus_Rokubactera_bacterium
OTU5928	9	25	1	9	73	23	248	k__Bacteria; p__Methylomirabilota; c__Methylomirabilia; o__Rokubacteriales; f__uncultured_Candidatus_Rokubactera_bacterium; g__uncultured_Candidatus_Rokubactera_bacterium; s__uncultured_Candidatus_Rokubactera_bacterium
OTU6772	38	6	1	3	94	99	22	k__Bacteria; p__Methylomirabilota; c__Methylomirabilia; o__Rokubacteriales; f__uncultured_Firmicutes_bacterium; g__uncultured_Firmicutes_bacterium; s__uncultured_Firmicutes_bacterium
OTU4976	19	12	1	2	276	35	69	k__Bacteria; p__Methylomirabilota; c__Methylomirabilia; o__Rokubacteriales; f__uncultured_proteobacterium; g__uncultured_proteobacterium; s__uncultured_proteobacterium
OTU3418	8	4	1	1	20	36	122	k__Bacteria; p__Methylomirabilota; c__Methylomirabilia; o__Rokubacteriales; f__uncultured_soil_bacterium; g__uncultured_soil_bacterium; s__uncultured_soil_bacterium
OTU35826	131	28	5	19	440	479	195	k__Bacteria; p__Methylomirabilota; c__Methylomirabilia; o__Rokubacteriales; f__uncultured_soil_bacterium; g__uncultured_soil_bacterium; s__uncultured_soil_bacterium
OTU33610	53	16	1	5	321	42	35	k__Bacteria; p__Methylomirabilota; c__Methylomirabilia; o__Rokubacteriales; f__WX65; g__unclassified_WX65; s__unclassified_WX65
OTU26813	1	7	5	1	34	26	128	k__Bacteria; p__Methylomirabilota; c__Methylomirabilia; o__Rokubacteriales; f__WX65; g__unclassified_WX65; s__unclassified_WX65
OTU7409	9	22	137	18	294	40	34	k__Bacteria; p__Myxococcota; c__Myxococcia; o__Myxococcales; f__Anaeromyxobacteraceae; g__Anaeromyxobacter; s__Anaeromyxobacter_dehalogenans
OTU9475	18	33	24	5	63	2	10	k__Bacteria; p__Myxococcota; c__Myxococcia; o__Myxococcales; f__Anaeromyxobacteraceae; g__Anaeromyxobacter; s__myxobacterium_KC
OTU44245	11	7	1	13	10	1	10	k__Bacteria; p__Myxococcota; c__Myxococcia; o__Myxococcales; f__Myxococcaceae; g__Corallococcus; s__Corallococcus_coralloides
OTU52527	4	4	14	2	21	4	23	k__Bacteria; p__Myxococcota; c__Myxococcia; o__Myxococcales; f__Myxococcaceae; g__Cystobacter; s__Cystobacter_gracilis
OTU60941	5	9	1	3	15	3	50	k__Bacteria; p__Myxococcota; c__Myxococcia; o__Myxococcales; f__Myxococcaceae; g__Hyalangium; s__Hyalangium_minutum
OTU5528	46	2	1	1	3	19	1	k__Bacteria; p__Myxococcota; c__Myxococcia; o__Myxococcales; f__Myxococcaceae; g__P3OB_42; s__unclassified_P3OB_42
OTU5552	44	3	2	2	12	112	1	k__Bacteria; p__Myxococcota; c__Myxococcia; o__Myxococcales; f__Myxococcaceae; g__P3OB_42; s__unclassified_P3OB_42
OTU8279	7	9	12	5	1	4	2	k__Bacteria; p__Myxococcota; c__Myxococcia; o__Myxococcales; f__Myxococcaceae; g__P3OB_42; s__unclassified_P3OB_42
OTU5092	7	4	1	5	2	13	6	k__Bacteria; p__Myxococcota; c__Myxococcia; o__Myxococcales; f__Myxococcaceae; g__P3OB_42; s__unclassified_P3OB_42
OTU8992	6	12	1	1	26	1	9	k__Bacteria; p__Myxococcota; c__Myxococcia; o__Myxococcales; f__Myxococcaceae; g__P3OB_42; s__unclassified_P3OB_42
OTU4024	7	1	3	4	5	5	11	k__Bacteria; p__Myxococcota; c__Myxococcia; o__Myxococcales; f__Myxococcaceae; g__P3OB_42; s__unclassified_P3OB_42
OTU6979	19	19	24	3	70	28	16	k__Bacteria; p__Myxococcota; c__Myxococcia; o__Myxococcales; f__Myxococcaceae; g__P3OB_42; s__unclassified_P3OB_42
OTU6516	25	20	202	34	26	48	18	k__Bacteria; p__Myxococcota; c__Myxococcia; o__Myxococcales; f__Myxococcaceae; g__P3OB_42; s__unclassified_P3OB_42
OTU5447	16	23	3	5	304	34	23	k__Bacteria; p__Myxococcota; c__Myxococcia; o__Myxococcales; f__Myxococcaceae; g__P3OB_42; s__unclassified_P3OB_42
OTU4333	38	14	87	18	48	40	33	k__Bacteria; p__Myxococcota; c__Myxococcia; o__Myxococcales; f__Myxococcaceae; g__P3OB_42; s__unclassified_P3OB_42
OTU18455	3	4	1	1	28	1	37	k__Bacteria; p__Myxococcota; c__Myxococcia; o__Myxococcales; f__Myxococcaceae; g__P3OB_42; s__unclassified_P3OB_42
OTU5514	21	6	34	22	31	83	40	k__Bacteria; p__Myxococcota; c__Myxococcia; o__Myxococcales; f__Myxococcaceae; g__P3OB_42; s__unclassified_P3OB_42
OTU5665	11	4	1	1	32	1	49	k__Bacteria; p__Myxococcota; c__Myxococcia; o__Myxococcales; f__Myxococcaceae; g__P3OB_42; s__unclassified_P3OB_42
OTU12790	4	9	1	1	54	6	54	k__Bacteria; p__Myxococcota; c__Myxococcia; o__Myxococcales; f__Myxococcaceae; g__P3OB_42; s__unclassified_P3OB_42
OTU4262	68	36	1	6	157	17	88	k__Bacteria; p__Myxococcota; c__Myxococcia; o__Myxococcales; f__Myxococcaceae; g__P3OB_42; s__unclassified_P3OB_42
OTU9277	32	43	38	39	89	38	88	k__Bacteria; p__Myxococcota; c__Myxococcia; o__Myxococcales; f__Myxococcaceae; g__P3OB_42; s__unclassified_P3OB_42
OTU6740	9	21	2	3	77	3	96	k__Bacteria; p__Myxococcota; c__Myxococcia; o__Myxococcales; f__Myxococcaceae; g__P3OB_42; s__unclassified_P3OB_42
OTU4673	70	73	118	38	250	98	132	k__Bacteria; p__Myxococcota; c__Myxococcia; o__Myxococcales; f__Myxococcaceae; g__P3OB_42; s__unclassified_P3OB_42
OTU10123	9	22	1	1	102	3	166	k__Bacteria; p__Myxococcota; c__Myxococcia; o__Myxococcales; f__Myxococcaceae; g__P3OB_42; s__unclassified_P3OB_42
OTU35292	2	34	1	2	219	3	217	k__Bacteria; p__Myxococcota; c__Myxococcia; o__Myxococcales; f__Myxococcaceae; g__P3OB_42; s__unclassified_P3OB_42
OTU7027	7	47	2	2	227	5	257	k__Bacteria; p__Myxococcota; c__Myxococcia; o__Myxococcales; f__Myxococcaceae; g__P3OB_42; s__unclassified_P3OB_42
OTU4227	33	172	10	2	511	26	476	k__Bacteria; p__Myxococcota; c__Myxococcia; o__Myxococcales; f__Myxococcaceae; g__P3OB_42; s__unclassified_P3OB_42
OTU32918	3	8	124	1	16	1	14	k__Bacteria; p__Myxococcota; c__Myxococcia; o__Myxococcales; f__Myxococcaceae; g__P3OB_42; s__uncultured_Archangiaceae_bacterium
OTU5065	83	12	3	9	52	224	2	k__Bacteria; p__Myxococcota; c__Myxococcia; o__Myxococcales; f__Myxococcaceae; g__P3OB_42; s__uncultured_Cystobacterineae_bacterium
OTU14489	126	22	8	99	210	580	32	k__Bacteria; p__Myxococcota; c__Myxococcia; o__Myxococcales; f__Myxococcaceae; g__unclassified_Myxococcaceae; s__unclassified_Myxococcaceae
OTU54149	5	2	2	4	31	12	16	k__Bacteria; p__Myxococcota; c__Myxococcia; o__Myxococcales; f__Myxococcaceae; g__unclassified_Myxococcaceae; s__uncultured_delta_proteobacterium
OTU36646	5	8	6	4	1	2	1	k__Bacteria; p__Myxococcota; c__Polyangia; o__Blfdi19; f__uncultured_soil_bacterium; g__uncultured_soil_bacterium; s__uncultured_soil_bacterium
OTU4114	33	1	11	37	4	44	1	k__Bacteria; p__Myxococcota; c__Polyangia; o__Haliangiales; f__Haliangiaceae; g__Haliangium; s__Haliangium_bacterium_Ellin6502
OTU4284	53	11	14	18	16	97	1	k__Bacteria; p__Myxococcota; c__Polyangia; o__Haliangiales; f__Haliangiaceae; g__Haliangium; s__Haliangium_bacterium_Ellin6502
OTU9894	5	5	1	4	5	11	7	k__Bacteria; p__Myxococcota; c__Polyangia; o__Haliangiales; f__Haliangiaceae; g__Haliangium; s__Haliangium_bacterium_Ellin6502
OTU7917	7	2	12	5	6	13	11	k__Bacteria; p__Myxococcota; c__Polyangia; o__Haliangiales; f__Haliangiaceae; g__Haliangium; s__Haliangium_bacterium_Ellin6502
OTU25931	4	20	51	3	2	1	9	k__Bacteria; p__Myxococcota; c__Polyangia; o__Haliangiales; f__Haliangiaceae; g__Haliangium; s__myxobacterium_AT3_03
OTU22331	15	3	8	16	2	5	15	k__Bacteria; p__Myxococcota; c__Polyangia; o__Haliangiales; f__Haliangiaceae; g__Haliangium; s__myxobacterium_AT3_03
OTU21725	9	22	2	2	55	46	70	k__Bacteria; p__Myxococcota; c__Polyangia; o__Haliangiales; f__Haliangiaceae; g__Haliangium; s__myxobacterium_AT3_03
OTU10287	39	13	21	6	8	8	3	k__Bacteria; p__Myxococcota; c__Polyangia; o__Haliangiales; f__Haliangiaceae; g__Haliangium; s__unclassified_Haliangium
OTU14638	9	2	17	1	15	13	4	k__Bacteria; p__Myxococcota; c__Polyangia; o__Haliangiales; f__Haliangiaceae; g__Haliangium; s__unclassified_Haliangium
OTU41936	6	9	4	1	2	22	16	k__Bacteria; p__Myxococcota; c__Polyangia; o__Haliangiales; f__Haliangiaceae; g__Haliangium; s__unclassified_Haliangium
OTU23559	3	2	26	8	14	17	36	k__Bacteria; p__Myxococcota; c__Polyangia; o__Haliangiales; f__Haliangiaceae; g__Haliangium; s__unclassified_Haliangium
OTU15242	3	3	21	15	9	21	10	k__Bacteria; p__Myxococcota; c__Polyangia; o__Haliangiales; f__Haliangiaceae; g__Haliangium; s__uncultured_Kofleriaceae_bacterium
OTU4635	23	2	5	18	15	145	1	k__Bacteria; p__Myxococcota; c__Polyangia; o__Haliangiales; f__Haliangiaceae; g__Haliangium; s__uncultured_Myxococcales_bacterium
OTU3700	33	7	7	11	3	163	16	k__Bacteria; p__Myxococcota; c__Polyangia; o__Haliangiales; f__Haliangiaceae; g__Haliangium; s__uncultured_Myxococcales_bacterium
OTU4611	4	6	124	6	47	4	20	k__Bacteria; p__Myxococcota; c__Polyangia; o__Haliangiales; f__Haliangiaceae; g__Haliangium; s__uncultured_Myxococcales_bacterium
OTU4628	25	9	4	6	155	191	23	k__Bacteria; p__Myxococcota; c__Polyangia; o__Haliangiales; f__Haliangiaceae; g__Haliangium; s__uncultured_Myxococcales_bacterium
OTU22267	8	5	10	4	11	11	10	k__Bacteria; p__Myxococcota; c__Polyangia; o__Haliangiales; f__Haliangiaceae; g__Haliangium; s__uncultured_prokaryote
OTU7001	6	12	27	2	44	13	28	k__Bacteria; p__Myxococcota; c__Polyangia; o__mle1_27; f__Myxococcales_bacterium_Gsoil_473; g__unclassified_Myxococcales_bacterium_Gsoil_473; s__unclassified_Myxococcales_bacterium_Gsoil_473
OTU11687	37	14	15	6	15	27	19	k__Bacteria; p__Myxococcota; c__Polyangia; o__mle1_27; f__uncultured_delta_proteobacterium; g__uncultured_delta_proteobacterium; s__uncultured_delta_proteobacterium
OTU26923	2	2	31	4	1	8	1	k__Bacteria; p__Myxococcota; c__Polyangia; o__Polyangiales; f__BIrii41; g__unclassified_BIrii41; s__unclassified_BIrii41
OTU10399	1	5	71	1	13	2	2	k__Bacteria; p__Myxococcota; c__Polyangia; o__Polyangiales; f__BIrii41; g__unclassified_BIrii41; s__unclassified_BIrii41
OTU12310	2	4	36	17	28	6	26	k__Bacteria; p__Myxococcota; c__Polyangia; o__Polyangiales; f__BIrii41; g__unclassified_BIrii41; s__unclassified_BIrii41
OTU36383	1	3	13	2	6	9	35	k__Bacteria; p__Myxococcota; c__Polyangia; o__Polyangiales; f__BIrii41; g__uncultured_delta_proteobacterium; s__uncultured_delta_proteobacterium
OTU11306	19	2	27	48	8	32	18	k__Bacteria; p__Myxococcota; c__Polyangia; o__Polyangiales; f__BIrii41; g__uncultured_Sorangiineae_bacterium; s__uncultured_Sorangiineae_bacterium
OTU15450	1	15	12	2	5	8	29	k__Bacteria; p__Myxococcota; c__Polyangia; o__Polyangiales; f__BIrii41; g__uncultured_Sorangiineae_bacterium; s__uncultured_Sorangiineae_bacterium
OTU12683	11	2	6	7	10	40	11	k__Bacteria; p__Myxococcota; c__Polyangia; o__Polyangiales; f__Polyangiaceae; g__Byssovorax; s__Byssovorax_cruenta
OTU9612	22	6	3	7	29	159	18	k__Bacteria; p__Myxococcota; c__Polyangia; o__Polyangiales; f__Polyangiaceae; g__Byssovorax; s__Byssovorax_cruenta
OTU11769	2	2	15	5	4	3	2	k__Bacteria; p__Myxococcota; c__Polyangia; o__Polyangiales; f__Polyangiaceae; g__Labilithrix; s__Sorangiineae_bacterium_MSr9495
OTU13588	4	6	26	9	6	7	2	k__Bacteria; p__Myxococcota; c__Polyangia; o__Polyangiales; f__Polyangiaceae; g__Minicystis; s__Minicystis_rosea
OTU10148	5	8	6	2	14	17	9	k__Bacteria; p__Myxococcota; c__Polyangia; o__Polyangiales; f__Polyangiaceae; g__Minicystis; s__unclassified_Minicystis
OTU16909	1	1	1	1	1	2	2	k__Bacteria; p__Myxococcota; c__Polyangia; o__Polyangiales; f__Polyangiaceae; g__Pajaroellobacter; s__Sorangiineae_bacterium_706
OTU21210	2	2	6	4	9	2	2	k__Bacteria; p__Myxococcota; c__Polyangia; o__Polyangiales; f__Polyangiaceae; g__Pajaroellobacter; s__Sorangiineae_bacterium_706
OTU9049	38	15	52	82	65	112	42	k__Bacteria; p__Myxococcota; c__Polyangia; o__Polyangiales; f__Polyangiaceae; g__Pajaroellobacter; s__Sorangiineae_bacterium_706
OTU10526	7	2	3	13	1	7	1	k__Bacteria; p__Myxococcota; c__Polyangia; o__Polyangiales; f__Polyangiaceae; g__Pajaroellobacter; s__unclassified_Pajaroellobacter
OTU14961	9	5	3	3	2	5	3	k__Bacteria; p__Myxococcota; c__Polyangia; o__Polyangiales; f__Polyangiaceae; g__Pajaroellobacter; s__unclassified_Pajaroellobacter
OTU14729	5	3	2	1	2	3	6	k__Bacteria; p__Myxococcota; c__Polyangia; o__Polyangiales; f__Polyangiaceae; g__Pajaroellobacter; s__unclassified_Pajaroellobacter
OTU5109	13	3	1	2	8	19	12	k__Bacteria; p__Myxococcota; c__Polyangia; o__Polyangiales; f__Polyangiaceae; g__Pajaroellobacter; s__unclassified_Pajaroellobacter
OTU3940	13	9	36	8	20	20	25	k__Bacteria; p__Myxococcota; c__Polyangia; o__Polyangiales; f__Polyangiaceae; g__Pajaroellobacter; s__unclassified_Pajaroellobacter
OTU8106	9	20	18	15	23	25	42	k__Bacteria; p__Myxococcota; c__Polyangia; o__Polyangiales; f__Polyangiaceae; g__Pajaroellobacter; s__unclassified_Pajaroellobacter
OTU6577	25	3	34	17	2	5	1	k__Bacteria; p__Myxococcota; c__Polyangia; o__Polyangiales; f__Polyangiaceae; g__Pajaroellobacter; s__uncultured_Byssovorax_sp.
OTU8811	3	8	36	3	14	6	6	k__Bacteria; p__Myxococcota; c__Polyangia; o__Polyangiales; f__Polyangiaceae; g__Polyangium; s__unclassified_Polyangium
OTU6329	5	27	4	4	9	7	21	k__Bacteria; p__Myxococcota; c__Polyangia; o__Polyangiales; f__Polyangiaceae; g__Sorangium; s__Sorangium_cellulosum
OTU10053	7	3	5	1	24	6	49	k__Bacteria; p__Myxococcota; c__Polyangia; o__Polyangiales; f__Polyangiaceae; g__Sorangium; s__unclassified_Sorangium
OTU14377	4	13	13	1	12	8	4	k__Bacteria; p__Myxococcota; c__Polyangia; o__Polyangiales; f__Polyangiaceae; g__unclassified_Polyangiaceae; s__unclassified_Polyangiaceae
OTU18020	17	3	6	9	2	42	4	k__Bacteria; p__Myxococcota; c__Polyangia; o__Polyangiales; f__Polyangiaceae; g__unclassified_Polyangiaceae; s__unclassified_Polyangiaceae
OTU11977	1	3	11	2	3	2	7	k__Bacteria; p__Myxococcota; c__Polyangia; o__Polyangiales; f__Polyangiaceae; g__unclassified_Polyangiaceae; s__unclassified_Polyangiaceae
OTU9871	7	7	26	3	34	31	9	k__Bacteria; p__Myxococcota; c__Polyangia; o__Polyangiales; f__Polyangiaceae; g__unclassified_Polyangiaceae; s__unclassified_Polyangiaceae
OTU16538	1	1	12	1	11	2	16	k__Bacteria; p__Myxococcota; c__Polyangia; o__Polyangiales; f__Polyangiaceae; g__unclassified_Polyangiaceae; s__unclassified_Polyangiaceae
OTU20950	9	5	9	1	18	13	50	k__Bacteria; p__Myxococcota; c__Polyangia; o__Polyangiales; f__Polyangiaceae; g__unclassified_Polyangiaceae; s__unclassified_Polyangiaceae
OTU23648	2	2	4	3	2	3	1	k__Bacteria; p__Myxococcota; c__Polyangia; o__Polyangiales; f__Sandaracinaceae; g__unclassified_Sandaracinaceae; s__unclassified_Sandaracinaceae
OTU16359	2	3	5	1	4	3	29	k__Bacteria; p__Myxococcota; c__Polyangia; o__Polyangiales; f__Sandaracinaceae; g__unclassified_Sandaracinaceae; s__unclassified_Sandaracinaceae
OTU20260	30	12	9	25	31	27	38	k__Bacteria; p__Myxococcota; c__Polyangia; o__Polyangiales; f__Sandaracinaceae; g__unclassified_Sandaracinaceae; s__unclassified_Sandaracinaceae
OTU32058	91	68	177	273	68	253	48	k__Bacteria; p__Nitrospirota; c__Nitrospiria; o__Nitrospirales; f__Nitrospiraceae; g__Nitrospira; s__Candidatus_Nitrospira_nitrificans
OTU31437	314	44	50	396	24	29	123	k__Bacteria; p__Nitrospirota; c__Nitrospiria; o__Nitrospirales; f__Nitrospiraceae; g__Nitrospira; s__Nitrospira_cf._moscoviensis_SBR1024
OTU15366	2	2	1	2	1	12	1	k__Bacteria; p__Nitrospirota; c__Nitrospiria; o__Nitrospirales; f__Nitrospiraceae; g__Nitrospira; s__Nitrospira_japonica
OTU27120	12	2	3	4	4	32	2	k__Bacteria; p__Nitrospirota; c__Nitrospiria; o__Nitrospirales; f__Nitrospiraceae; g__Nitrospira; s__Nitrospira_japonica
OTU46420	3	3	1	2	6	7	3	k__Bacteria; p__Nitrospirota; c__Nitrospiria; o__Nitrospirales; f__Nitrospiraceae; g__Nitrospira; s__Nitrospira_japonica
OTU35679	10	4	1	1	127	11	10	k__Bacteria; p__Nitrospirota; c__Nitrospiria; o__Nitrospirales; f__Nitrospiraceae; g__Nitrospira; s__Nitrospira_japonica
OTU28631	23	29	117	7	41	204	26	k__Bacteria; p__Nitrospirota; c__Nitrospiria; o__Nitrospirales; f__Nitrospiraceae; g__Nitrospira; s__Nitrospira_japonica
OTU36584	117	37	5	11	320	120	293	k__Bacteria; p__Nitrospirota; c__Nitrospiria; o__Nitrospirales; f__Nitrospiraceae; g__Nitrospira; s__Nitrospira_japonica
OTU96603	135	200	16	41	2171	119	699	k__Bacteria; p__Nitrospirota; c__Nitrospiria; o__Nitrospirales; f__Nitrospiraceae; g__Nitrospira; s__Nitrospira_japonica
OTU73162	1469	469	532	908	1928	4762	905	k__Bacteria; p__Nitrospirota; c__Nitrospiria; o__Nitrospirales; f__Nitrospiraceae; g__Nitrospira; s__Nitrospira_japonica
OTU36212	147	84	7	2	296	95	64	k__Bacteria; p__Nitrospirota; c__Nitrospiria; o__Nitrospirales; f__Nitrospiraceae; g__Nitrospira; s__Nitrospira_moscoviensis
OTU46283	6	31	28	15	25	23	33	k__Bacteria; p__Nitrospirota; c__Nitrospiria; o__Nitrospirales; f__Nitrospiraceae; g__Nitrospira; s__Nitrospira_sp._LWH103
OTU30618	68	104	25	54	45	42	209	k__Bacteria; p__Nitrospirota; c__Nitrospiria; o__Nitrospirales; f__Nitrospiraceae; g__Nitrospira; s__Nitrospira_sp._LWH103
OTU33835	7	37	2	5	55	111	13	k__Bacteria; p__Nitrospirota; c__Nitrospiria; o__Nitrospirales; f__Nitrospiraceae; g__Nitrospira; s__unclassified_Nitrospira
OTU42864	165	35	21	184	17	56	24	k__Bacteria; p__Nitrospirota; c__Nitrospiria; o__Nitrospirales; f__Nitrospiraceae; g__Nitrospira; s__unclassified_Nitrospira
OTU102405	1	10	4	12	14	13	6	k__Bacteria; p__Patescibacteria; c__Saccharimonadia; o__Saccharimonadales; f__Saccharimonadaceae; g__TM7x; s__Candidatus_Nanosynbacter_lyticus
OTU123923	9	5	2	15	10	10	9	k__Bacteria; p__Patescibacteria; c__Saccharimonadia; o__Saccharimonadales; f__unclassified_Saccharimonadales; g__unclassified_Saccharimonadales; s__unclassified_Saccharimonadales
OTU120670	53	101	3	48	7	6	25	k__Bacteria; p__Patescibacteria; c__Saccharimonadia; o__Saccharimonadales; f__unclassified_Saccharimonadales; g__unclassified_Saccharimonadales; s__unclassified_Saccharimonadales
OTU72872	1	1	2	8	5	1	3	k__Bacteria; p__Patescibacteria; c__Saccharimonadia; o__Saccharimonadales; f__uncultured_Candidatus_Saccharibacteria_bacterium; g__uncultured_Candidatus_Saccharibacteria_bacterium; s__uncultured_Candidatus_Saccharibacteria_bacterium
OTU122149	7	5	74	16	16	16	53	k__Bacteria; p__Patescibacteria; c__Saccharimonadia; o__Saccharimonadales; f__YM_S32_TM7_50_20; g__unclassified_YM_S32_TM7_50_20; s__unclassified_YM_S32_TM7_50_20
OTU106497	2	8	13	5	36	1	28	k__Bacteria; p__Planctomycetota; c__Phycisphaerae; o__Phycisphaerales; f__Phycisphaeraceae; g__AKYG587; s__unclassified_AKYG587
OTU116823	7	8	2	5	9	12	2	k__Bacteria; p__Planctomycetota; c__Phycisphaerae; o__Phycisphaerales; f__Phycisphaeraceae; g__SM1A02; s__unclassified_SM1A02
OTU120120	1	1	9	1	2	1	11	k__Bacteria; p__Planctomycetota; c__Phycisphaerae; o__Phycisphaerales; f__Phycisphaeraceae; g__SM1A02; s__unclassified_SM1A02
OTU109216	8	1	1	1	24	1	11	k__Bacteria; p__Planctomycetota; c__Phycisphaerae; o__Phycisphaerales; f__Phycisphaeraceae; g__SM1A02; s__unclassified_SM1A02
OTU111948	10	4	3	1	88	14	54	k__Bacteria; p__Planctomycetota; c__Phycisphaerae; o__Phycisphaerales; f__Phycisphaeraceae; g__SM1A02; s__unclassified_SM1A02
OTU115895	17	32	14	11	90	22	90	k__Bacteria; p__Planctomycetota; c__Phycisphaerae; o__Phycisphaerales; f__Phycisphaeraceae; g__SM1A02; s__unclassified_SM1A02
OTU108970	1	5	12	10	57	53	152	k__Bacteria; p__Planctomycetota; c__Phycisphaerae; o__Phycisphaerales; f__Phycisphaeraceae; g__SM1A02; s__unclassified_SM1A02
OTU114064	5	1	5	3	2	8	9	k__Bacteria; p__Planctomycetota; c__Phycisphaerae; o__Phycisphaerales; f__Phycisphaeraceae; g__SM1A02; s__uncultured_planctomycete
OTU92377	11	18	25	6	33	16	35	k__Bacteria; p__Planctomycetota; c__Phycisphaerae; o__Phycisphaerales; f__Phycisphaeraceae; g__unclassified_Phycisphaeraceae; s__unclassified_Phycisphaeraceae
OTU2730	1	1	16	3	18	1	1	k__Bacteria; p__Planctomycetota; c__Phycisphaerae; o__Pla1_lineage; f__uncultured_soil_bacterium; g__uncultured_soil_bacterium; s__uncultured_soil_bacterium
OTU2545	6	2	34	6	25	32	1	k__Bacteria; p__Planctomycetota; c__Phycisphaerae; o__Pla1_lineage; f__uncultured_soil_bacterium; g__uncultured_soil_bacterium; s__uncultured_soil_bacterium
OTU2958	4	4	3	1	28	2	2	k__Bacteria; p__Planctomycetota; c__Phycisphaerae; o__Pla1_lineage; f__uncultured_soil_bacterium; g__uncultured_soil_bacterium; s__uncultured_soil_bacterium
OTU2196	13	3	2	3	6	5	6	k__Bacteria; p__Planctomycetota; c__Phycisphaerae; o__Pla1_lineage; f__uncultured_soil_bacterium; g__uncultured_soil_bacterium; s__uncultured_soil_bacterium
OTU2188	6	7	1	2	47	13	86	k__Bacteria; p__Planctomycetota; c__Phycisphaerae; o__S_70; f__uncultured_Planctomycetales_bacterium; g__uncultured_Planctomycetales_bacterium; s__uncultured_Planctomycetales_bacterium
OTU100941	20	2	2	16	1	14	1	k__Bacteria; p__Planctomycetota; c__Phycisphaerae; o__Tepidisphaerales; f__Tepidisphaeraceae; g__Tepidisphaera; s__Tepidisphaera_mucosa
OTU104254	37	4	2	2	14	19	1	k__Bacteria; p__Planctomycetota; c__Phycisphaerae; o__Tepidisphaerales; f__Tepidisphaeraceae; g__Tepidisphaera; s__Tepidisphaera_mucosa
OTU100248	5	3	1	3	18	25	1	k__Bacteria; p__Planctomycetota; c__Phycisphaerae; o__Tepidisphaerales; f__Tepidisphaeraceae; g__Tepidisphaera; s__Tepidisphaera_mucosa
OTU99459	8	2	3	4	2	40	1	k__Bacteria; p__Planctomycetota; c__Phycisphaerae; o__Tepidisphaerales; f__Tepidisphaeraceae; g__Tepidisphaera; s__Tepidisphaera_mucosa
OTU104034	16	4	2	1	5	9	2	k__Bacteria; p__Planctomycetota; c__Phycisphaerae; o__Tepidisphaerales; f__Tepidisphaeraceae; g__Tepidisphaera; s__Tepidisphaera_mucosa
OTU99676	14	18	13	12	15	11	2	k__Bacteria; p__Planctomycetota; c__Phycisphaerae; o__Tepidisphaerales; f__Tepidisphaeraceae; g__Tepidisphaera; s__Tepidisphaera_mucosa
OTU98599	15	16	5	14	4	44	2	k__Bacteria; p__Planctomycetota; c__Phycisphaerae; o__Tepidisphaerales; f__Tepidisphaeraceae; g__Tepidisphaera; s__Tepidisphaera_mucosa
OTU102951	43	10	5	17	18	55	2	k__Bacteria; p__Planctomycetota; c__Phycisphaerae; o__Tepidisphaerales; f__Tepidisphaeraceae; g__Tepidisphaera; s__Tepidisphaera_mucosa
OTU101528	24	13	3	2	1	5	3	k__Bacteria; p__Planctomycetota; c__Phycisphaerae; o__Tepidisphaerales; f__Tepidisphaeraceae; g__Tepidisphaera; s__Tepidisphaera_mucosa
OTU95963	30	16	11	18	6	12	3	k__Bacteria; p__Planctomycetota; c__Phycisphaerae; o__Tepidisphaerales; f__Tepidisphaeraceae; g__Tepidisphaera; s__Tepidisphaera_mucosa
OTU101939	37	2	1	3	1	12	4	k__Bacteria; p__Planctomycetota; c__Phycisphaerae; o__Tepidisphaerales; f__Tepidisphaeraceae; g__Tepidisphaera; s__Tepidisphaera_mucosa
OTU107795	2	2	8	4	1	25	5	k__Bacteria; p__Planctomycetota; c__Phycisphaerae; o__Tepidisphaerales; f__Tepidisphaeraceae; g__Tepidisphaera; s__Tepidisphaera_mucosa
OTU102076	34	12	33	18	2	36	5	k__Bacteria; p__Planctomycetota; c__Phycisphaerae; o__Tepidisphaerales; f__Tepidisphaeraceae; g__Tepidisphaera; s__Tepidisphaera_mucosa
OTU99827	2	4	3	3	2	1	6	k__Bacteria; p__Planctomycetota; c__Phycisphaerae; o__Tepidisphaerales; f__Tepidisphaeraceae; g__Tepidisphaera; s__Tepidisphaera_mucosa
OTU102397	47	9	6	5	76	148	6	k__Bacteria; p__Planctomycetota; c__Phycisphaerae; o__Tepidisphaerales; f__Tepidisphaeraceae; g__Tepidisphaera; s__Tepidisphaera_mucosa
OTU98261	8	12	10	3	3	4	7	k__Bacteria; p__Planctomycetota; c__Phycisphaerae; o__Tepidisphaerales; f__Tepidisphaeraceae; g__Tepidisphaera; s__Tepidisphaera_mucosa
OTU100332	25	18	11	8	13	20	15	k__Bacteria; p__Planctomycetota; c__Phycisphaerae; o__Tepidisphaerales; f__Tepidisphaeraceae; g__Tepidisphaera; s__Tepidisphaera_mucosa
OTU104138	1	4	3	11	1	10	17	k__Bacteria; p__Planctomycetota; c__Phycisphaerae; o__Tepidisphaerales; f__Tepidisphaeraceae; g__Tepidisphaera; s__Tepidisphaera_mucosa
OTU106512	10	9	38	18	17	22	20	k__Bacteria; p__Planctomycetota; c__Phycisphaerae; o__Tepidisphaerales; f__Tepidisphaeraceae; g__Tepidisphaera; s__Tepidisphaera_mucosa
OTU99772	54	17	1	2	5	3	22	k__Bacteria; p__Planctomycetota; c__Phycisphaerae; o__Tepidisphaerales; f__Tepidisphaeraceae; g__Tepidisphaera; s__Tepidisphaera_mucosa
OTU95032	58	15	18	31	12	100	22	k__Bacteria; p__Planctomycetota; c__Phycisphaerae; o__Tepidisphaerales; f__Tepidisphaeraceae; g__Tepidisphaera; s__Tepidisphaera_mucosa
OTU103159	49	13	1	2	48	33	26	k__Bacteria; p__Planctomycetota; c__Phycisphaerae; o__Tepidisphaerales; f__Tepidisphaeraceae; g__Tepidisphaera; s__Tepidisphaera_mucosa
OTU108078	2	5	35	7	12	6	34	k__Bacteria; p__Planctomycetota; c__Phycisphaerae; o__Tepidisphaerales; f__Tepidisphaeraceae; g__Tepidisphaera; s__Tepidisphaera_mucosa
OTU100088	5	20	1	1	11	1	56	k__Bacteria; p__Planctomycetota; c__Phycisphaerae; o__Tepidisphaerales; f__Tepidisphaeraceae; g__Tepidisphaera; s__Tepidisphaera_mucosa
OTU105406	12	4	34	9	15	9	63	k__Bacteria; p__Planctomycetota; c__Phycisphaerae; o__Tepidisphaerales; f__Tepidisphaeraceae; g__Tepidisphaera; s__Tepidisphaera_mucosa
OTU101074	5	11	36	10	37	26	65	k__Bacteria; p__Planctomycetota; c__Phycisphaerae; o__Tepidisphaerales; f__Tepidisphaeraceae; g__Tepidisphaera; s__Tepidisphaera_mucosa
OTU101857	3	24	6	3	110	7	69	k__Bacteria; p__Planctomycetota; c__Phycisphaerae; o__Tepidisphaerales; f__Tepidisphaeraceae; g__Tepidisphaera; s__Tepidisphaera_mucosa
OTU101542	54	32	11	1	56	14	140	k__Bacteria; p__Planctomycetota; c__Phycisphaerae; o__Tepidisphaerales; f__Tepidisphaeraceae; g__Tepidisphaera; s__Tepidisphaera_mucosa
OTU107018	4	23	5	2	42	27	173	k__Bacteria; p__Planctomycetota; c__Phycisphaerae; o__Tepidisphaerales; f__Tepidisphaeraceae; g__Tepidisphaera; s__Tepidisphaera_mucosa
OTU103348	16	27	10	3	30	73	204	k__Bacteria; p__Planctomycetota; c__Phycisphaerae; o__Tepidisphaerales; f__Tepidisphaeraceae; g__Tepidisphaera; s__Tepidisphaera_mucosa
OTU111504	2	7	11	1	7	3	15	k__Bacteria; p__Planctomycetota; c__Planctomycetes; o__Gemmatales; f__Gemmataceae; g__Fimbriiglobus; s__Gemmata_sp._Io1_6
OTU104150	7	5	4	3	8	11	37	k__Bacteria; p__Planctomycetota; c__Planctomycetes; o__Gemmatales; f__Gemmataceae; g__Gemmata; s__Gemmata_sp._Br1_1
OTU93059	3	4	1	3	5	4	1	k__Bacteria; p__Planctomycetota; c__Planctomycetes; o__Gemmatales; f__Gemmataceae; g__Gemmata; s__unclassified_Gemmata
OTU100414	5	2	1	3	1	3	2	k__Bacteria; p__Planctomycetota; c__Planctomycetes; o__Gemmatales; f__Gemmataceae; g__Gemmata; s__unclassified_Gemmata
OTU104888	22	4	4	3	1	4	3	k__Bacteria; p__Planctomycetota; c__Planctomycetes; o__Gemmatales; f__Gemmataceae; g__Gemmata; s__unclassified_Gemmata
OTU104812	14	12	1	3	174	26	3	k__Bacteria; p__Planctomycetota; c__Planctomycetes; o__Gemmatales; f__Gemmataceae; g__Gemmata; s__unclassified_Gemmata
OTU103493	8	9	4	4	2	2	6	k__Bacteria; p__Planctomycetota; c__Planctomycetes; o__Gemmatales; f__Gemmataceae; g__Gemmata; s__unclassified_Gemmata
OTU104894	13	6	10	6	1	17	9	k__Bacteria; p__Planctomycetota; c__Planctomycetes; o__Gemmatales; f__Gemmataceae; g__Gemmata; s__unclassified_Gemmata
OTU108517	1	1	1	2	5	6	10	k__Bacteria; p__Planctomycetota; c__Planctomycetes; o__Gemmatales; f__Gemmataceae; g__Gemmata; s__unclassified_Gemmata
OTU104104	3	15	4	21	26	12	30	k__Bacteria; p__Planctomycetota; c__Planctomycetes; o__Gemmatales; f__Gemmataceae; g__Gemmata; s__unclassified_Gemmata
OTU101756	23	9	2	5	45	95	74	k__Bacteria; p__Planctomycetota; c__Planctomycetes; o__Gemmatales; f__Gemmataceae; g__Gemmata; s__unclassified_Gemmata
OTU89135	5	1	1	3	6	8	2	k__Bacteria; p__Planctomycetota; c__Planctomycetes; o__Gemmatales; f__Gemmataceae; g__unclassified_Gemmataceae; s__unclassified_Gemmataceae
OTU80711	2	3	14	7	11	7	5	k__Bacteria; p__Planctomycetota; c__Planctomycetes; o__Gemmatales; f__Gemmataceae; g__unclassified_Gemmataceae; s__unclassified_Gemmataceae
OTU114407	1	13	20	15	12	2	9	k__Bacteria; p__Proteobacteria; c__Alphaproteobacteria; o__Acetobacterales; f__Acetobacteraceae; g__Roseomonas; s__Roseomonas_lacus
OTU112472	28	45	79	19	25	9	25	k__Bacteria; p__Proteobacteria; c__Alphaproteobacteria; o__Acetobacterales; f__Acetobacteraceae; g__Roseomonas; s__Roseomonas_oryzicola
OTU117535	3	5	1	2	1	1	1	k__Bacteria; p__Proteobacteria; c__Alphaproteobacteria; o__Acetobacterales; f__Acetobacteraceae; g__Roseomonas; s__unclassified_Roseomonas
OTU112445	3	1	1	2	4	3	7	k__Bacteria; p__Proteobacteria; c__Alphaproteobacteria; o__Acetobacterales; f__Acetobacteraceae; g__Roseomonas; s__unclassified_Roseomonas
OTU109524	3	6	26	8	4	1	1	k__Bacteria; p__Proteobacteria; c__Alphaproteobacteria; o__Acetobacterales; f__Acetobacteraceae; g__unclassified_Acetobacteraceae; s__unclassified_Acetobacteraceae
OTU109005	16	1	3	4	6	69	2	k__Bacteria; p__Proteobacteria; c__Alphaproteobacteria; o__Acetobacterales; f__Acetobacteraceae; g__unclassified_Acetobacteraceae; s__unclassified_Acetobacteraceae
OTU94646	3	17	1	1	44	14	73	k__Bacteria; p__Proteobacteria; c__Alphaproteobacteria; o__Azospirillales; f__Azospirillaceae; g__Azospirillum; s__Azospirillum_brasilense
OTU87487	109	42	2	3	107	214	18	k__Bacteria; p__Proteobacteria; c__Alphaproteobacteria; o__Azospirillales; f__unclassified_Azospirillales; g__unclassified_Azospirillales; s__unclassified_Azospirillales
OTU102618	1	98	1	5	320	8	266	k__Bacteria; p__Proteobacteria; c__Alphaproteobacteria; o__Azospirillales; f__unclassified_Azospirillales; g__unclassified_Azospirillales; s__unclassified_Azospirillales
OTU118551	9	11	90	21	3	12	1	k__Bacteria; p__Proteobacteria; c__Alphaproteobacteria; o__Caulobacterales; f__Caulobacteraceae; g__Caulobacter; s__Caulobacter_daechungensis
OTU114725	18	40	8	1	20	3	13	k__Bacteria; p__Proteobacteria; c__Alphaproteobacteria; o__Caulobacterales; f__Caulobacteraceae; g__Caulobacter; s__Caulobacter_endosymbiont_of_Tamarixia_radiata
OTU122742	11	13	5	12	4	4	6	k__Bacteria; p__Proteobacteria; c__Alphaproteobacteria; o__Caulobacterales; f__Caulobacteraceae; g__Phenylobacterium; s__Phenylobacterium_immobile
OTU121568	5	21	11	11	10	7	12	k__Bacteria; p__Proteobacteria; c__Alphaproteobacteria; o__Caulobacterales; f__Caulobacteraceae; g__Phenylobacterium; s__Phenylobacterium_immobile
OTU119184	8	6	9	3	9	9	21	k__Bacteria; p__Proteobacteria; c__Alphaproteobacteria; o__Caulobacterales; f__Caulobacteraceae; g__Phenylobacterium; s__Phenylobacterium_immobile
OTU108710	43	14	7	26	10	43	39	k__Bacteria; p__Proteobacteria; c__Alphaproteobacteria; o__Caulobacterales; f__Caulobacteraceae; g__Phenylobacterium; s__Phenylobacterium_immobile
OTU107835	15	21	34	18	34	32	65	k__Bacteria; p__Proteobacteria; c__Alphaproteobacteria; o__Caulobacterales; f__Caulobacteraceae; g__Phenylobacterium; s__Phenylobacterium_immobile
OTU121443	21	11	7	4	21	26	12	k__Bacteria; p__Proteobacteria; c__Alphaproteobacteria; o__Caulobacterales; f__Caulobacteraceae; g__Phenylobacterium; s__Phenylobacterium_mobile
OTU116186	13	13	12	10	22	7	25	k__Bacteria; p__Proteobacteria; c__Alphaproteobacteria; o__Caulobacterales; f__Caulobacteraceae; g__Phenylobacterium; s__Phenylobacterium_mobile
OTU117796	10	4	8	33	2	4	1	k__Bacteria; p__Proteobacteria; c__Alphaproteobacteria; o__Caulobacterales; f__Caulobacteraceae; g__Phenylobacterium; s__Phenylobacterium_muchangponense
OTU117513	67	5	11	4	10	3	5	k__Bacteria; p__Proteobacteria; c__Alphaproteobacteria; o__Caulobacterales; f__Caulobacteraceae; g__Phenylobacterium; s__Phenylobacterium_soli
OTU120100	7	3	8	2	1	1	1	k__Bacteria; p__Proteobacteria; c__Alphaproteobacteria; o__Caulobacterales; f__Caulobacteraceae; g__unclassified_Caulobacteraceae; s__unclassified_Caulobacteraceae
OTU116854	6	39	49	3	28	9	8	k__Bacteria; p__Proteobacteria; c__Alphaproteobacteria; o__Caulobacterales; f__Caulobacteraceae; g__unclassified_Caulobacteraceae; s__unclassified_Caulobacteraceae
OTU124530	1	10	27	1	21	10	5	k__Bacteria; p__Proteobacteria; c__Alphaproteobacteria; o__Caulobacterales; f__Hyphomonadaceae; g__Hirschia; s__Asprobacter_aquaticus
OTU124497	3	13	4	4	5	1	77	k__Bacteria; p__Proteobacteria; c__Alphaproteobacteria; o__Caulobacterales; f__Hyphomonadaceae; g__Hirschia; s__Asprobacter_aquaticus
OTU111267	11	4	3	9	38	32	7	k__Bacteria; p__Proteobacteria; c__Alphaproteobacteria; o__Defluviicoccales; f__unclassified_Defluviicoccales; g__unclassified_Defluviicoccales; s__unclassified_Defluviicoccales
OTU106453	78	15	7	14	285	266	42	k__Bacteria; p__Proteobacteria; c__Alphaproteobacteria; o__Defluviicoccales; f__unclassified_Defluviicoccales; g__unclassified_Defluviicoccales; s__unclassified_Defluviicoccales
OTU113849	50	2	41	139	1	39	1	k__Bacteria; p__Proteobacteria; c__Alphaproteobacteria; o__Dongiales; f__Dongiaceae; g__Dongia; s__Dongia_bacterium_Ellin314
OTU105997	5	73	41	7	16	13	12	k__Bacteria; p__Proteobacteria; c__Alphaproteobacteria; o__Dongiales; f__Dongiaceae; g__Dongia; s__Dongia_rigui
OTU104234	171	64	222	176	118	222	139	k__Bacteria; p__Proteobacteria; c__Alphaproteobacteria; o__Dongiales; f__Dongiaceae; g__Dongia; s__Dongia_sp._URHE0060
OTU98470	6	40	1	1	3	1	16	k__Bacteria; p__Proteobacteria; c__Alphaproteobacteria; o__Dongiales; f__Dongiaceae; g__Dongia; s__Rhodospirillales_bacterium_LP35
OTU107251	8	28	2	2	48	6	164	k__Bacteria; p__Proteobacteria; c__Alphaproteobacteria; o__Dongiales; f__Dongiaceae; g__Dongia; s__Rhodospirillales_bacterium_LP35
OTU103394	40	109	3	4	171	6	210	k__Bacteria; p__Proteobacteria; c__Alphaproteobacteria; o__Dongiales; f__Dongiaceae; g__Dongia; s__Rhodospirillales_bacterium_LP35
OTU66333	30	84	109	42	660	142	308	k__Bacteria; p__Proteobacteria; c__Alphaproteobacteria; o__Dongiales; f__Dongiaceae; g__Dongia; s__Rhodospirillales_bacterium_LP35
OTU97737	146	129	119	44	554	398	428	k__Bacteria; p__Proteobacteria; c__Alphaproteobacteria; o__Dongiales; f__Dongiaceae; g__Dongia; s__Rhodospirillales_bacterium_LP35
OTU104182	42	4	1	41	3	35	37	k__Bacteria; p__Proteobacteria; c__Alphaproteobacteria; o__Elsterales; f__Elsteraceae; g__unclassified_Elsteraceae; s__unclassified_Elsteraceae
OTU73561	14	1	930	489	1	3	1	k__Bacteria; p__Proteobacteria; c__Alphaproteobacteria; o__Elsterales; f__unclassified_Elsterales; g__unclassified_Elsterales; s__unclassified_Elsterales
OTU86930	7	2	1	3	5	29	2	k__Bacteria; p__Proteobacteria; c__Alphaproteobacteria; o__Elsterales; f__unclassified_Elsterales; g__unclassified_Elsterales; s__unclassified_Elsterales
OTU82499	28	4	7	68	10	73	11	k__Bacteria; p__Proteobacteria; c__Alphaproteobacteria; o__Elsterales; f__unclassified_Elsterales; g__unclassified_Elsterales; s__unclassified_Elsterales
OTU110360	6	2	20	17	5	3	14	k__Bacteria; p__Proteobacteria; c__Alphaproteobacteria; o__Elsterales; f__unclassified_Elsterales; g__unclassified_Elsterales; s__unclassified_Elsterales
OTU93319	15	1	2	4	6	11	15	k__Bacteria; p__Proteobacteria; c__Alphaproteobacteria; o__Elsterales; f__unclassified_Elsterales; g__unclassified_Elsterales; s__unclassified_Elsterales
OTU113498	4	1	7	56	3	59	1	k__Bacteria; p__Proteobacteria; c__Alphaproteobacteria; o__Elsterales; f__unclassified_Elsterales; g__uncultured_bacterium_DA111; s__unclassified_Elsterales
OTU103747	2	6	5	2	17	2	1	k__Bacteria; p__Proteobacteria; c__Alphaproteobacteria; o__Holosporales; f__Holosporaceae; g__unclassified_Holosporaceae; s__unclassified_Holosporaceae
OTU116493	68	1	98	22	1	17	1	k__Bacteria; p__Proteobacteria; c__Alphaproteobacteria; o__Micropepsales; f__Micropepsaceae; g__unclassified_Micropepsaceae; s__unclassified_Micropepsaceae
OTU115567	2	1	7	2	31	27	2	k__Bacteria; p__Proteobacteria; c__Alphaproteobacteria; o__Micropepsales; f__Micropepsaceae; g__unclassified_Micropepsaceae; s__unclassified_Micropepsaceae
OTU119123	6	5	13	10	14	10	3	k__Bacteria; p__Proteobacteria; c__Alphaproteobacteria; o__Micropepsales; f__Micropepsaceae; g__unclassified_Micropepsaceae; s__unclassified_Micropepsaceae
OTU38495	372	63	191	238	33	212	3	k__Bacteria; p__Proteobacteria; c__Alphaproteobacteria; o__Micropepsales; f__Micropepsaceae; g__unclassified_Micropepsaceae; s__unclassified_Micropepsaceae
OTU36745	14	43	397	41	4	22	4	k__Bacteria; p__Proteobacteria; c__Alphaproteobacteria; o__Micropepsales; f__Micropepsaceae; g__unclassified_Micropepsaceae; s__unclassified_Micropepsaceae
OTU119864	1	13	26	21	1	44	8	k__Bacteria; p__Proteobacteria; c__Alphaproteobacteria; o__Micropepsales; f__Micropepsaceae; g__unclassified_Micropepsaceae; s__unclassified_Micropepsaceae
OTU119529	4	10	33	62	10	19	32	k__Bacteria; p__Proteobacteria; c__Alphaproteobacteria; o__Micropepsales; f__Micropepsaceae; g__unclassified_Micropepsaceae; s__unclassified_Micropepsaceae
OTU110929	200	93	378	175	55	86	57	k__Bacteria; p__Proteobacteria; c__Alphaproteobacteria; o__Micropepsales; f__Micropepsaceae; g__unclassified_Micropepsaceae; s__unclassified_Micropepsaceae
OTU109740	59	53	140	8	2	31	79	k__Bacteria; p__Proteobacteria; c__Alphaproteobacteria; o__Micropepsales; f__Micropepsaceae; g__unclassified_Micropepsaceae; s__unclassified_Micropepsaceae
OTU113528	18	19	22	147	55	34	1	k__Bacteria; p__Proteobacteria; c__Alphaproteobacteria; o__Micropepsales; f__Micropepsaceae; g__unclassified_Micropepsaceae; s__uncultured_forest_soil_bacterium
OTU105890	11	19	3	7	1	9	2	k__Bacteria; p__Proteobacteria; c__Alphaproteobacteria; o__Paracaedibacterales; f__Paracaedibacteraceae; g__Candidatus_Paracaedibacter; s__unclassified_Candidatus_Paracaedibacter
OTU102413	1	10	2	2	12	2	8	k__Bacteria; p__Proteobacteria; c__Alphaproteobacteria; o__Paracaedibacterales; f__Paracaedibacteraceae; g__unclassified_Paracaedibacteraceae; s__unclassified_Paracaedibacteraceae
OTU116561	5	2	30	10	3	14	1	k__Bacteria; p__Proteobacteria; c__Alphaproteobacteria; o__Parvibaculales; f__Parvibaculaceae; g__Parvibaculum; s__uncultured_Parvibaculum_sp.
OTU116143	5	7	26	1	37	50	15	k__Bacteria; p__Proteobacteria; c__Alphaproteobacteria; o__Parvibaculales; f__Parvibaculaceae; g__unclassified_Parvibaculaceae; s__unclassified_Parvibaculaceae
OTU121049	39	12	18	28	1	3	27	k__Bacteria; p__Proteobacteria; c__Alphaproteobacteria; o__Reyranellales; f__Reyranellaceae; g__Reyranella; s__alpha_proteobacterium_Gsoil_257
OTU121752	109	55	38	122	18	26	56	k__Bacteria; p__Proteobacteria; c__Alphaproteobacteria; o__Reyranellales; f__Reyranellaceae; g__Reyranella; s__alpha_proteobacterium_Gsoil_257
OTU107843	36	21	5	2	51	58	71	k__Bacteria; p__Proteobacteria; c__Alphaproteobacteria; o__Reyranellales; f__Reyranellaceae; g__Reyranella; s__alpha_proteobacterium_Gsoil_257
OTU108791	21	10	21	20	25	82	9	k__Bacteria; p__Proteobacteria; c__Alphaproteobacteria; o__Reyranellales; f__Reyranellaceae; g__Reyranella; s__alpha_proteobacterium_Gsoil_264
OTU110690	58	15	39	154	26	238	16	k__Bacteria; p__Proteobacteria; c__Alphaproteobacteria; o__Reyranellales; f__Reyranellaceae; g__Reyranella; s__alpha_proteobacterium_Gsoil_264
OTU107543	76	7	24	169	2	19	18	k__Bacteria; p__Proteobacteria; c__Alphaproteobacteria; o__Reyranellales; f__Reyranellaceae; g__Reyranella; s__alpha_proteobacterium_KC_IT_W5
OTU116321	8	6	1	2	32	39	19	k__Bacteria; p__Proteobacteria; c__Alphaproteobacteria; o__Reyranellales; f__Reyranellaceae; g__Reyranella; s__alpha_proteobacterium_KC_IT_W5
OTU114870	4	17	5	3	86	44	170	k__Bacteria; p__Proteobacteria; c__Alphaproteobacteria; o__Reyranellales; f__Reyranellaceae; g__Reyranella; s__alpha_proteobacterium_KC_IT_W5
OTU111810	9	40	19	16	16	56	13	k__Bacteria; p__Proteobacteria; c__Alphaproteobacteria; o__Reyranellales; f__Reyranellaceae; g__Reyranella; s__Reyranella_aquatilis
OTU107779	12	6	1	5	31	35	29	k__Bacteria; p__Proteobacteria; c__Alphaproteobacteria; o__Reyranellales; f__Reyranellaceae; g__Reyranella; s__Reyranella_massiliensis
OTU108902	11	8	18	7	10	41	8	k__Bacteria; p__Proteobacteria; c__Alphaproteobacteria; o__Reyranellales; f__Reyranellaceae; g__Reyranella; s__Reyranella_soli
OTU113085	6	7	28	15	4	30	1	k__Bacteria; p__Proteobacteria; c__Alphaproteobacteria; o__Reyranellales; f__Reyranellaceae; g__Reyranella; s__Reyranella_terrae
OTU111344	41	16	10	19	13	17	59	k__Bacteria; p__Proteobacteria; c__Alphaproteobacteria; o__Reyranellales; f__Reyranellaceae; g__unclassified_Reyranellaceae; s__unclassified_Reyranellaceae
OTU114382	25	15	19	14	24	16	2	k__Bacteria; p__Proteobacteria; c__Alphaproteobacteria; o__Rhizobiales; f__A0839; g__unclassified_A0839; s__unclassified_A0839
OTU119723	2	11	1	4	29	1	2	k__Bacteria; p__Proteobacteria; c__Alphaproteobacteria; o__Rhizobiales; f__A0839; g__uncultured_Phyllobacteriaceae_bacterium; s__uncultured_Phyllobacteriaceae_bacterium
OTU117591	1	5	13	2	1	1	2	k__Bacteria; p__Proteobacteria; c__Alphaproteobacteria; o__Rhizobiales; f__Beijerinckiaceae; g__alphaI_cluster; s__Methylocystis_echinoides
OTU104636	17	100	14	12	5	6	3	k__Bacteria; p__Proteobacteria; c__Alphaproteobacteria; o__Rhizobiales; f__Beijerinckiaceae; g__alphaI_cluster; s__unclassified_alphaI_cluster
OTU111393	18	20	5	17	1	7	5	k__Bacteria; p__Proteobacteria; c__Alphaproteobacteria; o__Rhizobiales; f__Beijerinckiaceae; g__alphaI_cluster; s__unclassified_alphaI_cluster
OTU110633	29	110	17	26	68	14	48	k__Bacteria; p__Proteobacteria; c__Alphaproteobacteria; o__Rhizobiales; f__Beijerinckiaceae; g__Bosea; s__Bosea_vestrisii
OTU110841	7	81	9	6	165	17	507	k__Bacteria; p__Proteobacteria; c__Alphaproteobacteria; o__Rhizobiales; f__Beijerinckiaceae; g__Microvirga; s__Chelatococcus_asaccharovorans
OTU115059	10	4	4	2	3	2	20	k__Bacteria; p__Proteobacteria; c__Alphaproteobacteria; o__Rhizobiales; f__Beijerinckiaceae; g__Microvirga; s__Microvirga_massiliensis
OTU108392	3	9	1	5	24	5	22	k__Bacteria; p__Proteobacteria; c__Alphaproteobacteria; o__Rhizobiales; f__Beijerinckiaceae; g__Microvirga; s__Microvirga_massiliensis
OTU113178	34	66	5	16	77	45	142	k__Bacteria; p__Proteobacteria; c__Alphaproteobacteria; o__Rhizobiales; f__Beijerinckiaceae; g__Microvirga; s__Microvirga_massiliensis
OTU114865	2	15	2	5	38	7	26	k__Bacteria; p__Proteobacteria; c__Alphaproteobacteria; o__Rhizobiales; f__Beijerinckiaceae; g__Microvirga; s__Microvirga_zambiensis
OTU105711	2	13	4	4	55	11	49	k__Bacteria; p__Proteobacteria; c__Alphaproteobacteria; o__Rhizobiales; f__Beijerinckiaceae; g__Microvirga; s__Microvirga_zambiensis
OTU110792	17	86	1	9	52	20	254	k__Bacteria; p__Proteobacteria; c__Alphaproteobacteria; o__Rhizobiales; f__Beijerinckiaceae; g__Microvirga; s__uncultured_Alphaproteobacteria_bacterium
OTU117382	3	64	43	11	62	7	33	k__Bacteria; p__Proteobacteria; c__Alphaproteobacteria; o__Rhizobiales; f__Devosiaceae; g__Devosia; s__Devosia_ginsengisoli
OTU110444	1	4	57	22	24	4	36	k__Bacteria; p__Proteobacteria; c__Alphaproteobacteria; o__Rhizobiales; f__Devosiaceae; g__Devosia; s__Devosia_insulae
OTU115540	3	58	19	11	9	4	60	k__Bacteria; p__Proteobacteria; c__Alphaproteobacteria; o__Rhizobiales; f__Devosiaceae; g__Devosia; s__Devosia_insulae
OTU119645	1	12	1	1	6	1	6	k__Bacteria; p__Proteobacteria; c__Alphaproteobacteria; o__Rhizobiales; f__Devosiaceae; g__Devosia; s__Devosia_soli
OTU112360	39	5	32	28	48	56	1	k__Bacteria; p__Proteobacteria; c__Alphaproteobacteria; o__Rhizobiales; f__Devosiaceae; g__Devosia; s__Devosia_sp.
OTU120796	1	42	15	2	44	8	9	k__Bacteria; p__Proteobacteria; c__Alphaproteobacteria; o__Rhizobiales; f__Devosiaceae; g__Devosia; s__Devosia_sp.
OTU114717	315	137	105	31	164	89	71	k__Bacteria; p__Proteobacteria; c__Alphaproteobacteria; o__Rhizobiales; f__Devosiaceae; g__Devosia; s__Tolypothrix_campylonemoides_VB511288
OTU110927	73	52	109	67	4	4	6	k__Bacteria; p__Proteobacteria; c__Alphaproteobacteria; o__Rhizobiales; f__Hyphomicrobiaceae; g__Hyphomicrobium; s__Hyphomicrobium_denitrificans
OTU118202	6	10	3	2	37	16	1	k__Bacteria; p__Proteobacteria; c__Alphaproteobacteria; o__Rhizobiales; f__Hyphomicrobiaceae; g__Hyphomicrobium; s__Hyphomicrobium_sp._Ellin112
OTU119600	4	39	2	5	23	1	58	k__Bacteria; p__Proteobacteria; c__Alphaproteobacteria; o__Rhizobiales; f__Hyphomicrobiaceae; g__Hyphomicrobium; s__Hyphomicrobium_sp._NDB2Meth4
OTU117740	1	30	9	9	36	10	31	k__Bacteria; p__Proteobacteria; c__Alphaproteobacteria; o__Rhizobiales; f__Hyphomicrobiaceae; g__Hyphomicrobium; s__Hyphomicrobium_vulgare
OTU118314	3	23	1	1	1	3	22	k__Bacteria; p__Proteobacteria; c__Alphaproteobacteria; o__Rhizobiales; f__Hyphomicrobiaceae; g__Pedomicrobium; s__Hyphomicrobiaceae_bacterium_WX185
OTU112372	13	7	7	1	19	15	25	k__Bacteria; p__Proteobacteria; c__Alphaproteobacteria; o__Rhizobiales; f__Hyphomicrobiaceae; g__Pedomicrobium; s__Pedomicrobium_sp._LWH246
OTU124034	44	59	42	19	269	170	170	k__Bacteria; p__Proteobacteria; c__Alphaproteobacteria; o__Rhizobiales; f__Hyphomicrobiaceae; g__Pedomicrobium; s__Pedomicrobium_sp._LWH246
OTU116033	22	25	3	10	70	61	235	k__Bacteria; p__Proteobacteria; c__Alphaproteobacteria; o__Rhizobiales; f__Hyphomicrobiaceae; g__Pedomicrobium; s__Pedomicrobium_sp._LWH246
OTU109530	16	81	8	2	819	52	719	k__Bacteria; p__Proteobacteria; c__Alphaproteobacteria; o__Rhizobiales; f__Hyphomicrobiaceae; g__Pedomicrobium; s__Pedomicrobium_sp._LWH246
OTU117351	1	22	8	8	49	15	162	k__Bacteria; p__Proteobacteria; c__Alphaproteobacteria; o__Rhizobiales; f__Hyphomicrobiaceae; g__Pedomicrobium; s__unclassified_Pedomicrobium
OTU111290	86	136	6	5	386	394	419	k__Bacteria; p__Proteobacteria; c__Alphaproteobacteria; o__Rhizobiales; f__Hyphomicrobiaceae; g__Pedomicrobium; s__unclassified_Pedomicrobium
OTU113315	3	10	5	14	76	34	24	k__Bacteria; p__Proteobacteria; c__Alphaproteobacteria; o__Rhizobiales; f__Hyphomicrobiaceae; g__unclassified_Hyphomicrobiaceae; s__unclassified_Hyphomicrobiaceae
OTU112994	57	5	11	133	17	117	1	k__Bacteria; p__Proteobacteria; c__Alphaproteobacteria; o__Rhizobiales; f__KF_JG30_B3; g__unclassified_KF_JG30_B3; s__unclassified_KF_JG30_B3
OTU115131	13	33	21	15	270	24	177	k__Bacteria; p__Proteobacteria; c__Alphaproteobacteria; o__Rhizobiales; f__KF_JG30_B3; g__unclassified_KF_JG30_B3; s__unclassified_KF_JG30_B3
OTU118645	11	5	3	5	6	22	12	k__Bacteria; p__Proteobacteria; c__Alphaproteobacteria; o__Rhizobiales; f__Labraceae; g__Labrys; s__Labrys_sp.
OTU110726	27	43	9	14	198	89	125	k__Bacteria; p__Proteobacteria; c__Alphaproteobacteria; o__Rhizobiales; f__Methyloligellaceae; g__Methyloceanibacter; s__Methyloceanibacter_marginalis
OTU110228	4	9	2	15	60	49	46	k__Bacteria; p__Proteobacteria; c__Alphaproteobacteria; o__Rhizobiales; f__Methyloligellaceae; g__unclassified_Methyloligellaceae; s__unclassified_Methyloligellaceae
OTU109054	39	3	2	96	17	196	2	k__Bacteria; p__Proteobacteria; c__Alphaproteobacteria; o__Rhizobiales; f__Methyloligellaceae; g__unclassified_Methyloligellaceae; s__uncultured_Rhodobium_sp.
OTU112344	3	1	1	4	12	8	3	k__Bacteria; p__Proteobacteria; c__Alphaproteobacteria; o__Rhizobiales; f__Methyloligellaceae; g__unclassified_Methyloligellaceae; s__uncultured_Rhodobium_sp.
OTU121495	20	8	6	23	9	61	4	k__Bacteria; p__Proteobacteria; c__Alphaproteobacteria; o__Rhizobiales; f__Methyloligellaceae; g__unclassified_Methyloligellaceae; s__uncultured_Rhodobium_sp.
OTU120747	57	32	3	27	95	41	45	k__Bacteria; p__Proteobacteria; c__Alphaproteobacteria; o__Rhizobiales; f__Methyloligellaceae; g__unclassified_Methyloligellaceae; s__uncultured_Rhodobium_sp.
OTU104604	8	26	1	16	54	5	66	k__Bacteria; p__Proteobacteria; c__Alphaproteobacteria; o__Rhizobiales; f__Methyloligellaceae; g__unclassified_Methyloligellaceae; s__uncultured_Rhodobium_sp.
OTU113575	2	21	6	2	8	2	1	k__Bacteria; p__Proteobacteria; c__Alphaproteobacteria; o__Rhizobiales; f__Rhizobiaceae; g__Allorhizobium_Neorhizobium_Pararhizobium_Rhizobium; s__Agrobacterium_albertimagni
OTU115732	2	181	17	3	36	2	1	k__Bacteria; p__Proteobacteria; c__Alphaproteobacteria; o__Rhizobiales; f__Rhizobiaceae; g__Allorhizobium_Neorhizobium_Pararhizobium_Rhizobium; s__Ciceribacter_naphthalenivorans
OTU119996	4	16	4	5	4	3	55	k__Bacteria; p__Proteobacteria; c__Alphaproteobacteria; o__Rhizobiales; f__Rhizobiaceae; g__Allorhizobium_Neorhizobium_Pararhizobium_Rhizobium; s__Rhizobium_cauense
OTU119202	13	54	7	4	5	45	8	k__Bacteria; p__Proteobacteria; c__Alphaproteobacteria; o__Rhizobiales; f__Rhizobiaceae; g__Allorhizobium_Neorhizobium_Pararhizobium_Rhizobium; s__Rhizobium_etli
OTU112077	15	99	27	12	193	100	89	k__Bacteria; p__Proteobacteria; c__Alphaproteobacteria; o__Rhizobiales; f__Rhizobiaceae; g__Allorhizobium_Neorhizobium_Pararhizobium_Rhizobium; s__Rhizobium_grahamii
OTU109550	2	33	4	7	51	30	82	k__Bacteria; p__Proteobacteria; c__Alphaproteobacteria; o__Rhizobiales; f__Rhizobiaceae; g__Allorhizobium_Neorhizobium_Pararhizobium_Rhizobium; s__Rhizobium_leguminosarum
OTU111048	28	12	5	22	6	37	5	k__Bacteria; p__Proteobacteria; c__Alphaproteobacteria; o__Rhizobiales; f__Rhizobiaceae; g__Allorhizobium_Neorhizobium_Pararhizobium_Rhizobium; s__Rhizobium_miluonense
OTU113708	1	21	8	4	39	6	166	k__Bacteria; p__Proteobacteria; c__Alphaproteobacteria; o__Rhizobiales; f__Rhizobiaceae; g__Allorhizobium_Neorhizobium_Pararhizobium_Rhizobium; s__Rhizobium_sp.
OTU108209	30	116	72	27	138	18	238	k__Bacteria; p__Proteobacteria; c__Alphaproteobacteria; o__Rhizobiales; f__Rhizobiaceae; g__Ensifer; s__Ensifer_adhaerens
OTU115445	6	3	15	9	3	1	8	k__Bacteria; p__Proteobacteria; c__Alphaproteobacteria; o__Rhizobiales; f__Rhizobiaceae; g__Mesorhizobium; s__Mesorhizobium_alhagi
OTU109882	31	45	39	28	108	14	48	k__Bacteria; p__Proteobacteria; c__Alphaproteobacteria; o__Rhizobiales; f__Rhizobiaceae; g__Mesorhizobium; s__Mesorhizobium_amorphae
OTU118529	32	24	13	18	52	37	59	k__Bacteria; p__Proteobacteria; c__Alphaproteobacteria; o__Rhizobiales; f__Rhizobiaceae; g__Mesorhizobium; s__Mesorhizobium_amorphae
OTU120099	2	18	23	13	34	16	68	k__Bacteria; p__Proteobacteria; c__Alphaproteobacteria; o__Rhizobiales; f__Rhizobiaceae; g__Mesorhizobium; s__Mesorhizobium_amorphae
OTU102743	508	206	159	138	128	119	46	k__Bacteria; p__Proteobacteria; c__Alphaproteobacteria; o__Rhizobiales; f__Rhizobiaceae; g__Mesorhizobium; s__Mesorhizobium_plurifarium
OTU114424	1	3	10	5	10	12	13	k__Bacteria; p__Proteobacteria; c__Alphaproteobacteria; o__Rhizobiales; f__Rhizobiaceae; g__Mesorhizobium; s__Mesorhizobium_tamadayense
OTU107828	32	15	19	19	13	33	9	k__Bacteria; p__Proteobacteria; c__Alphaproteobacteria; o__Rhizobiales; f__Rhizobiales_Incertae_Sedis; g__Bauldia; s__unclassified_Bauldia
OTU109998	4	21	19	4	18	7	16	k__Bacteria; p__Proteobacteria; c__Alphaproteobacteria; o__Rhizobiales; f__Rhizobiales_Incertae_Sedis; g__Bauldia; s__unclassified_Bauldia
OTU108854	10	19	44	3	47	9	19	k__Bacteria; p__Proteobacteria; c__Alphaproteobacteria; o__Rhizobiales; f__Rhizobiales_Incertae_Sedis; g__Bauldia; s__unclassified_Bauldia
OTU111642	92	16	1	18	64	69	21	k__Bacteria; p__Proteobacteria; c__Alphaproteobacteria; o__Rhizobiales; f__Rhizobiales_Incertae_Sedis; g__Bauldia; s__unclassified_Bauldia
OTU107402	191	256	780	62	136	142	114	k__Bacteria; p__Proteobacteria; c__Alphaproteobacteria; o__Rhizobiales; f__Rhizobiales_Incertae_Sedis; g__Nordella; s__alpha_proteobacterium_K6_28
OTU116031	1	4	12	5	26	6	5	k__Bacteria; p__Proteobacteria; c__Alphaproteobacteria; o__Rhizobiales; f__Rhizobiales_Incertae_Sedis; g__Nordella; s__unclassified_Nordella
OTU106465	27	6	3	3	6	24	6	k__Bacteria; p__Proteobacteria; c__Alphaproteobacteria; o__Rhizobiales; f__Rhizobiales_Incertae_Sedis; g__Nordella; s__unclassified_Nordella
OTU108740	1	9	34	4	14	3	43	k__Bacteria; p__Proteobacteria; c__Alphaproteobacteria; o__Rhizobiales; f__Rhizobiales_Incertae_Sedis; g__Nordella; s__unclassified_Nordella
OTU117300	12	17	1	5	86	35	89	k__Bacteria; p__Proteobacteria; c__Alphaproteobacteria; o__Rhizobiales; f__Rhizobiales_Incertae_Sedis; g__Nordella; s__unclassified_Nordella
OTU111545	7	5	3	1	8	3	1	k__Bacteria; p__Proteobacteria; c__Alphaproteobacteria; o__Rhizobiales; f__Rhizobiales_Incertae_Sedis; g__unclassified_Rhizobiales_Incertae_Sedis; s__unclassified_Rhizobiales_Incertae_Sedis
OTU106354	1	4	13	10	5	7	13	k__Bacteria; p__Proteobacteria; c__Alphaproteobacteria; o__Rhizobiales; f__Rhizobiales_Incertae_Sedis; g__unclassified_Rhizobiales_Incertae_Sedis; s__unclassified_Rhizobiales_Incertae_Sedis
OTU109338	39	46	21	32	2	4	2	k__Bacteria; p__Proteobacteria; c__Alphaproteobacteria; o__Rhizobiales; f__Rhizobiales_Incertae_Sedis; g__unclassified_Rhizobiales_Incertae_Sedis; s__uncultured_soil_bacterium
OTU121303	4	3	12	14	3	61	1	k__Bacteria; p__Proteobacteria; c__Alphaproteobacteria; o__Rhizobiales; f__Rhodomicrobiaceae; g__Rhodomicrobium; s__Rhodomicrobium_vannielii
OTU111383	1	1	1	1	5	9	1	k__Bacteria; p__Proteobacteria; c__Alphaproteobacteria; o__Rhizobiales; f__unclassified_Rhizobiales; g__unclassified_Rhizobiales; s__unclassified_Rhizobiales
OTU113126	1	4	3	1	57	6	24	k__Bacteria; p__Proteobacteria; c__Alphaproteobacteria; o__Rhizobiales; f__unclassified_Rhizobiales; g__uncultured_Alphaproteobacteria_bacterium; s__unclassified_Rhizobiales
OTU109775	131	112	94	65	75	70	56	k__Bacteria; p__Proteobacteria; c__Alphaproteobacteria; o__Rhizobiales; f__Xanthobacteraceae; g__Bradyrhizobium; s__Bradyrhizobium_canariense
OTU116012	2	15	3	3	50	37	42	k__Bacteria; p__Proteobacteria; c__Alphaproteobacteria; o__Rhizobiales; f__Xanthobacteraceae; g__Bradyrhizobium; s__Bradyrhizobium_elkanii
OTU101217	154	12	2	27	33	167	4	k__Bacteria; p__Proteobacteria; c__Alphaproteobacteria; o__Rhizobiales; f__Xanthobacteraceae; g__Bradyrhizobium; s__Bradyrhizobium_erythrophlei
OTU110951	16	31	132	22	59	30	10	k__Bacteria; p__Proteobacteria; c__Alphaproteobacteria; o__Rhizobiales; f__Xanthobacteraceae; g__Bradyrhizobium; s__Bradyrhizobium_erythrophlei
OTU117191	166	62	12	68	80	96	51	k__Bacteria; p__Proteobacteria; c__Alphaproteobacteria; o__Rhizobiales; f__Xanthobacteraceae; g__Bradyrhizobium; s__Bradyrhizobium_genosp._TUXTLAS_29
OTU105320	579	198	224	724	252	342	142	k__Bacteria; p__Proteobacteria; c__Alphaproteobacteria; o__Rhizobiales; f__Xanthobacteraceae; g__Bradyrhizobium; s__Bradyrhizobium_genosp._TUXTLAS_29
OTU109217	232	46	24	86	48	70	4	k__Bacteria; p__Proteobacteria; c__Alphaproteobacteria; o__Rhizobiales; f__Xanthobacteraceae; g__Bradyrhizobium; s__Bradyrhizobium_japonicum
OTU111271	10	6	1	7	14	5	3	k__Bacteria; p__Proteobacteria; c__Alphaproteobacteria; o__Rhizobiales; f__Xanthobacteraceae; g__Bradyrhizobium; s__Bradyrhizobium_jicamae
OTU118122	34	26	30	24	81	54	33	k__Bacteria; p__Proteobacteria; c__Alphaproteobacteria; o__Rhizobiales; f__Xanthobacteraceae; g__Bradyrhizobium; s__Bradyrhizobium_neotropicale
OTU109632	28	14	6	23	7	81	1	k__Bacteria; p__Proteobacteria; c__Alphaproteobacteria; o__Rhizobiales; f__Xanthobacteraceae; g__Bradyrhizobium; s__Bradyrhizobium_sp.
OTU111220	147	53	206	79	3	5	16	k__Bacteria; p__Proteobacteria; c__Alphaproteobacteria; o__Rhizobiales; f__Xanthobacteraceae; g__Nitrobacter; s__Nitrobacter_hamburgensis
OTU109790	24	9	6	2	6	18	67	k__Bacteria; p__Proteobacteria; c__Alphaproteobacteria; o__Rhizobiales; f__Xanthobacteraceae; g__Pseudolabrys; s__alpha_proteobacterium_INAWF007
OTU111455	16	8	4	6	32	49	1	k__Bacteria; p__Proteobacteria; c__Alphaproteobacteria; o__Rhizobiales; f__Xanthobacteraceae; g__Pseudolabrys; s__Pseudolabrys_taiwanensis
OTU111535	76	2	1	19	58	249	1	k__Bacteria; p__Proteobacteria; c__Alphaproteobacteria; o__Rhizobiales; f__Xanthobacteraceae; g__Pseudolabrys; s__Pseudolabrys_taiwanensis
OTU117689	53	27	3	28	86	123	8	k__Bacteria; p__Proteobacteria; c__Alphaproteobacteria; o__Rhizobiales; f__Xanthobacteraceae; g__Pseudolabrys; s__Pseudolabrys_taiwanensis
OTU113433	2	9	4	40	1	56	22	k__Bacteria; p__Proteobacteria; c__Alphaproteobacteria; o__Rhizobiales; f__Xanthobacteraceae; g__Pseudolabrys; s__Pseudolabrys_taiwanensis
OTU111943	4	25	2	3	91	12	61	k__Bacteria; p__Proteobacteria; c__Alphaproteobacteria; o__Rhizobiales; f__Xanthobacteraceae; g__Pseudolabrys; s__Pseudolabrys_taiwanensis
OTU110138	10	4	1	22	2	41	3	k__Bacteria; p__Proteobacteria; c__Alphaproteobacteria; o__Rhizobiales; f__Xanthobacteraceae; g__Pseudolabrys; s__unclassified_Pseudolabrys
OTU122877	294	95	121	209	325	553	31	k__Bacteria; p__Proteobacteria; c__Alphaproteobacteria; o__Rhizobiales; f__Xanthobacteraceae; g__Pseudolabrys; s__unclassified_Pseudolabrys
OTU106374	43	51	15	52	1535	936	87	k__Bacteria; p__Proteobacteria; c__Alphaproteobacteria; o__Rhizobiales; f__Xanthobacteraceae; g__Pseudolabrys; s__unclassified_Pseudolabrys
OTU107163	261	187	65	408	1311	1142	208	k__Bacteria; p__Proteobacteria; c__Alphaproteobacteria; o__Rhizobiales; f__Xanthobacteraceae; g__Pseudolabrys; s__unclassified_Pseudolabrys
OTU108110	8	16	41	1	5	9	3	k__Bacteria; p__Proteobacteria; c__Alphaproteobacteria; o__Rhizobiales; f__Xanthobacteraceae; g__Pseudorhodoplanes; s__alpha_proteobacterium_KC_IT_H1
OTU114503	1	2	5	9	20	8	4	k__Bacteria; p__Proteobacteria; c__Alphaproteobacteria; o__Rhizobiales; f__Xanthobacteraceae; g__Pseudorhodoplanes; s__Pseudorhodoplanes_sinuspersici
OTU108749	8	28	18	5	2	6	1	k__Bacteria; p__Proteobacteria; c__Alphaproteobacteria; o__Rhizobiales; f__Xanthobacteraceae; g__Rhodoplanes; s__unclassified_Rhodoplanes
OTU113578	16	114	157	3	3	6	4	k__Bacteria; p__Proteobacteria; c__Alphaproteobacteria; o__Rhizobiales; f__Xanthobacteraceae; g__Rhodoplanes; s__unclassified_Rhodoplanes
OTU116131	20	2	1	5	4	9	14	k__Bacteria; p__Proteobacteria; c__Alphaproteobacteria; o__Rhizobiales; f__Xanthobacteraceae; g__Rhodoplanes; s__unclassified_Rhodoplanes
OTU115996	3	6	15	3	31	16	14	k__Bacteria; p__Proteobacteria; c__Alphaproteobacteria; o__Rhizobiales; f__Xanthobacteraceae; g__Rhodoplanes; s__unclassified_Rhodoplanes
OTU111997	44	85	8	11	62	59	78	k__Bacteria; p__Proteobacteria; c__Alphaproteobacteria; o__Rhizobiales; f__Xanthobacteraceae; g__Rhodoplanes; s__unclassified_Rhodoplanes
OTU116287	50	21	1	3	31	29	62	k__Bacteria; p__Proteobacteria; c__Alphaproteobacteria; o__Rhizobiales; f__Xanthobacteraceae; g__Rhodoplanes; s__uncultured_Alphaproteobacteria_bacterium
OTU110082	55	15	11	8	34	54	40	k__Bacteria; p__Proteobacteria; c__Alphaproteobacteria; o__Rhizobiales; f__Xanthobacteraceae; g__Rhodoplanes; s__uncultured_Rhodoplanes_sp.
OTU111221	9	39	13	1	22	16	51	k__Bacteria; p__Proteobacteria; c__Alphaproteobacteria; o__Rhizobiales; f__Xanthobacteraceae; g__unclassified_Xanthobacteraceae; s__Afipia_sp._P52_10
OTU107370	53	18	146	33	18	65	2	k__Bacteria; p__Proteobacteria; c__Alphaproteobacteria; o__Rhizobiales; f__Xanthobacteraceae; g__unclassified_Xanthobacteraceae; s__Rhodoplanes_sp._Z2_YC6860
OTU112940	6	1	1	2	4	1	1	k__Bacteria; p__Proteobacteria; c__Alphaproteobacteria; o__Rhizobiales; f__Xanthobacteraceae; g__unclassified_Xanthobacteraceae; s__unclassified_Xanthobacteraceae
OTU116145	28	16	6	15	12	115	1	k__Bacteria; p__Proteobacteria; c__Alphaproteobacteria; o__Rhizobiales; f__Xanthobacteraceae; g__unclassified_Xanthobacteraceae; s__unclassified_Xanthobacteraceae
OTU108992	28	1	4	65	9	133	1	k__Bacteria; p__Proteobacteria; c__Alphaproteobacteria; o__Rhizobiales; f__Xanthobacteraceae; g__unclassified_Xanthobacteraceae; s__unclassified_Xanthobacteraceae
OTU111387	28	13	2	3	9	157	1	k__Bacteria; p__Proteobacteria; c__Alphaproteobacteria; o__Rhizobiales; f__Xanthobacteraceae; g__unclassified_Xanthobacteraceae; s__unclassified_Xanthobacteraceae
OTU118161	68	11	1	35	7	178	1	k__Bacteria; p__Proteobacteria; c__Alphaproteobacteria; o__Rhizobiales; f__Xanthobacteraceae; g__unclassified_Xanthobacteraceae; s__unclassified_Xanthobacteraceae
OTU118458	15	38	18	6	4	8	2	k__Bacteria; p__Proteobacteria; c__Alphaproteobacteria; o__Rhizobiales; f__Xanthobacteraceae; g__unclassified_Xanthobacteraceae; s__unclassified_Xanthobacteraceae
OTU119780	3	4	20	6	8	18	2	k__Bacteria; p__Proteobacteria; c__Alphaproteobacteria; o__Rhizobiales; f__Xanthobacteraceae; g__unclassified_Xanthobacteraceae; s__unclassified_Xanthobacteraceae
OTU124732	6	9	2	1	11	14	3	k__Bacteria; p__Proteobacteria; c__Alphaproteobacteria; o__Rhizobiales; f__Xanthobacteraceae; g__unclassified_Xanthobacteraceae; s__unclassified_Xanthobacteraceae
OTU112939	6	5	1	16	5	17	3	k__Bacteria; p__Proteobacteria; c__Alphaproteobacteria; o__Rhizobiales; f__Xanthobacteraceae; g__unclassified_Xanthobacteraceae; s__unclassified_Xanthobacteraceae
OTU119476	13	1	7	19	12	36	3	k__Bacteria; p__Proteobacteria; c__Alphaproteobacteria; o__Rhizobiales; f__Xanthobacteraceae; g__unclassified_Xanthobacteraceae; s__unclassified_Xanthobacteraceae
OTU108988	160	19	11	173	9	362	3	k__Bacteria; p__Proteobacteria; c__Alphaproteobacteria; o__Rhizobiales; f__Xanthobacteraceae; g__unclassified_Xanthobacteraceae; s__unclassified_Xanthobacteraceae
OTU116622	2	3	3	1	3	4	4	k__Bacteria; p__Proteobacteria; c__Alphaproteobacteria; o__Rhizobiales; f__Xanthobacteraceae; g__unclassified_Xanthobacteraceae; s__unclassified_Xanthobacteraceae
OTU117593	4	6	2	1	8	15	4	k__Bacteria; p__Proteobacteria; c__Alphaproteobacteria; o__Rhizobiales; f__Xanthobacteraceae; g__unclassified_Xanthobacteraceae; s__unclassified_Xanthobacteraceae
OTU115068	25	25	3	4	204	119	7	k__Bacteria; p__Proteobacteria; c__Alphaproteobacteria; o__Rhizobiales; f__Xanthobacteraceae; g__unclassified_Xanthobacteraceae; s__unclassified_Xanthobacteraceae
OTU2162	14	5	1	5	57	37	8	k__Bacteria; p__Proteobacteria; c__Alphaproteobacteria; o__Rhizobiales; f__Xanthobacteraceae; g__unclassified_Xanthobacteraceae; s__unclassified_Xanthobacteraceae
OTU111729	3	5	4	11	6	8	10	k__Bacteria; p__Proteobacteria; c__Alphaproteobacteria; o__Rhizobiales; f__Xanthobacteraceae; g__unclassified_Xanthobacteraceae; s__unclassified_Xanthobacteraceae
OTU110644	4	11	3	3	20	9	15	k__Bacteria; p__Proteobacteria; c__Alphaproteobacteria; o__Rhizobiales; f__Xanthobacteraceae; g__unclassified_Xanthobacteraceae; s__unclassified_Xanthobacteraceae
OTU110250	2	2	3	5	15	1	16	k__Bacteria; p__Proteobacteria; c__Alphaproteobacteria; o__Rhizobiales; f__Xanthobacteraceae; g__unclassified_Xanthobacteraceae; s__unclassified_Xanthobacteraceae
OTU111268	3	6	3	6	29	4	19	k__Bacteria; p__Proteobacteria; c__Alphaproteobacteria; o__Rhizobiales; f__Xanthobacteraceae; g__unclassified_Xanthobacteraceae; s__unclassified_Xanthobacteraceae
OTU114590	45	13	2	33	23	75	19	k__Bacteria; p__Proteobacteria; c__Alphaproteobacteria; o__Rhizobiales; f__Xanthobacteraceae; g__unclassified_Xanthobacteraceae; s__unclassified_Xanthobacteraceae
OTU110261	8	8	2	1	45	26	25	k__Bacteria; p__Proteobacteria; c__Alphaproteobacteria; o__Rhizobiales; f__Xanthobacteraceae; g__unclassified_Xanthobacteraceae; s__unclassified_Xanthobacteraceae
OTU99120	1	9	1	4	27	3	35	k__Bacteria; p__Proteobacteria; c__Alphaproteobacteria; o__Rhizobiales; f__Xanthobacteraceae; g__unclassified_Xanthobacteraceae; s__unclassified_Xanthobacteraceae
OTU110185	73	38	4	16	260	305	57	k__Bacteria; p__Proteobacteria; c__Alphaproteobacteria; o__Rhizobiales; f__Xanthobacteraceae; g__unclassified_Xanthobacteraceae; s__unclassified_Xanthobacteraceae
OTU108381	64	49	13	59	152	71	117	k__Bacteria; p__Proteobacteria; c__Alphaproteobacteria; o__Rhizobiales; f__Xanthobacteraceae; g__unclassified_Xanthobacteraceae; s__unclassified_Xanthobacteraceae
OTU110326	28	48	60	29	147	72	159	k__Bacteria; p__Proteobacteria; c__Alphaproteobacteria; o__Rhizobiales; f__Xanthobacteraceae; g__unclassified_Xanthobacteraceae; s__unclassified_Xanthobacteraceae
OTU112160	5	1	1	17	1	105	1	k__Bacteria; p__Proteobacteria; c__Alphaproteobacteria; o__Rhizobiales; f__Xanthobacteraceae; g__unclassified_Xanthobacteraceae; s__uncultured_Pseudolabrys_sp.
OTU104416	4	1	23	10	1	7	3	k__Bacteria; p__Proteobacteria; c__Alphaproteobacteria; o__Rhodospirillales; f__Rhodospirillaceae; g__unclassified_Rhodospirillaceae; s__unclassified_Rhodospirillaceae
OTU120417	30	4	8	18	3	18	4	k__Bacteria; p__Proteobacteria; c__Alphaproteobacteria; o__Rhodospirillales; f__Rhodospirillaceae; g__unclassified_Rhodospirillaceae; s__unclassified_Rhodospirillaceae
OTU105257	28	12	41	42	8	20	14	k__Bacteria; p__Proteobacteria; c__Alphaproteobacteria; o__Rhodospirillales; f__Rhodospirillaceae; g__unclassified_Rhodospirillaceae; s__unclassified_Rhodospirillaceae
OTU107268	3	140	250	21	7	28	232	k__Bacteria; p__Proteobacteria; c__Alphaproteobacteria; o__Rhodospirillales; f__unclassified_Rhodospirillales; g__uncultured_soil_bacterium; s__unclassified_Rhodospirillales
OTU115959	1	4	33	9	18	6	27	k__Bacteria; p__Proteobacteria; c__Alphaproteobacteria; o__Sphingomonadales; f__Sphingomonadaceae; g__Altererythrobacter; s__Altererythrobacter_sp._R88_2010
OTU111466	3	18	57	5	64	16	225	k__Bacteria; p__Proteobacteria; c__Alphaproteobacteria; o__Sphingomonadales; f__Sphingomonadaceae; g__Altererythrobacter; s__Altererythrobacter_sp._R88_2010
OTU110798	4	9	4	2	1	6	28	k__Bacteria; p__Proteobacteria; c__Alphaproteobacteria; o__Sphingomonadales; f__Sphingomonadaceae; g__Ellin6055; s__unclassified_Ellin6055
OTU115621	106	96	108	23	58	11	44	k__Bacteria; p__Proteobacteria; c__Alphaproteobacteria; o__Sphingomonadales; f__Sphingomonadaceae; g__Novosphingobium; s__alpha_proteobacterium_INB22
OTU119421	5	3	4	1	9	11	1	k__Bacteria; p__Proteobacteria; c__Alphaproteobacteria; o__Sphingomonadales; f__Sphingomonadaceae; g__Novosphingobium; s__Novosphingobium_arabidopsis
OTU115506	1	1	18	9	2	10	20	k__Bacteria; p__Proteobacteria; c__Alphaproteobacteria; o__Sphingomonadales; f__Sphingomonadaceae; g__Novosphingobium; s__Novosphingobium_flavum
OTU111579	54	8	44	63	3	46	4	k__Bacteria; p__Proteobacteria; c__Alphaproteobacteria; o__Sphingomonadales; f__Sphingomonadaceae; g__Plot4_2H12; s__uncultured_Sphingomonadaceae_bacterium
OTU110022	28	282	19	11	163	6	181	k__Bacteria; p__Proteobacteria; c__Alphaproteobacteria; o__Sphingomonadales; f__Sphingomonadaceae; g__Sphingobium; s__Sphingobium_chungbukense
OTU114016	32	82	3	1	18	3	132	k__Bacteria; p__Proteobacteria; c__Alphaproteobacteria; o__Sphingomonadales; f__Sphingomonadaceae; g__Sphingobium; s__Sphingobium_quisquiliarum
OTU111288	1	7	4	2	7	1	2	k__Bacteria; p__Proteobacteria; c__Alphaproteobacteria; o__Sphingomonadales; f__Sphingomonadaceae; g__Sphingobium; s__Sphingobium_xanthum
OTU114605	84	35	12	16	1	33	1	k__Bacteria; p__Proteobacteria; c__Alphaproteobacteria; o__Sphingomonadales; f__Sphingomonadaceae; g__Sphingobium; s__Sphingomonas_agrestis
OTU108012	2129	559	577	42	6	23	58	k__Bacteria; p__Proteobacteria; c__Alphaproteobacteria; o__Sphingomonadales; f__Sphingomonadaceae; g__Sphingomonas; s__Sphingomonadaceae_bacterium_LWQ42
OTU107284	675	52	1	2	34	33	46	k__Bacteria; p__Proteobacteria; c__Alphaproteobacteria; o__Sphingomonadales; f__Sphingomonadaceae; g__Sphingomonas; s__Sphingomonas_agri
OTU116399	51	5	8	1	1	7	57	k__Bacteria; p__Proteobacteria; c__Alphaproteobacteria; o__Sphingomonadales; f__Sphingomonadaceae; g__Sphingomonas; s__Sphingomonas_agri
OTU116271	181	194	6	35	10	19	365	k__Bacteria; p__Proteobacteria; c__Alphaproteobacteria; o__Sphingomonadales; f__Sphingomonadaceae; g__Sphingomonas; s__Sphingomonas_agri
OTU103875	10	149	3	3	140	6	82	k__Bacteria; p__Proteobacteria; c__Alphaproteobacteria; o__Sphingomonadales; f__Sphingomonadaceae; g__Sphingomonas; s__Sphingomonas_jaspsi
OTU64037	75	274	77	40	99	45	269	k__Bacteria; p__Proteobacteria; c__Alphaproteobacteria; o__Sphingomonadales; f__Sphingomonadaceae; g__Sphingomonas; s__Sphingomonas_jaspsi
OTU102278	7	167	9	6	38	4	688	k__Bacteria; p__Proteobacteria; c__Alphaproteobacteria; o__Sphingomonadales; f__Sphingomonadaceae; g__Sphingomonas; s__Sphingomonas_jaspsi
OTU112380	5	2	3	2	4	3	10	k__Bacteria; p__Proteobacteria; c__Alphaproteobacteria; o__Sphingomonadales; f__Sphingomonadaceae; g__Sphingomonas; s__Sphingomonas_laterariae
OTU112219	49	9	30	15	6	8	30	k__Bacteria; p__Proteobacteria; c__Alphaproteobacteria; o__Sphingomonadales; f__Sphingomonadaceae; g__Sphingomonas; s__Sphingomonas_leidyi
OTU108683	331	68	10	6	1	28	1	k__Bacteria; p__Proteobacteria; c__Alphaproteobacteria; o__Sphingomonadales; f__Sphingomonadaceae; g__Sphingomonas; s__Sphingomonas_limnosediminicola
OTU114185	116	21	3	7	2	14	4	k__Bacteria; p__Proteobacteria; c__Alphaproteobacteria; o__Sphingomonadales; f__Sphingomonadaceae; g__Sphingomonas; s__Sphingomonas_lutea
OTU116388	275	73	6	48	8	77	12	k__Bacteria; p__Proteobacteria; c__Alphaproteobacteria; o__Sphingomonadales; f__Sphingomonadaceae; g__Sphingomonas; s__Sphingomonas_parvus
OTU105390	294	44	17	5	5	33	14	k__Bacteria; p__Proteobacteria; c__Alphaproteobacteria; o__Sphingomonadales; f__Sphingomonadaceae; g__Sphingomonas; s__Sphingomonas_parvus
OTU115823	509	311	34	9	16	9	20	k__Bacteria; p__Proteobacteria; c__Alphaproteobacteria; o__Sphingomonadales; f__Sphingomonadaceae; g__Sphingomonas; s__Sphingomonas_parvus
OTU108709	328	87	23	44	5	104	46	k__Bacteria; p__Proteobacteria; c__Alphaproteobacteria; o__Sphingomonadales; f__Sphingomonadaceae; g__Sphingomonas; s__Sphingomonas_parvus
OTU116466	915	91	27	31	9	236	54	k__Bacteria; p__Proteobacteria; c__Alphaproteobacteria; o__Sphingomonadales; f__Sphingomonadaceae; g__Sphingomonas; s__Sphingomonas_parvus
OTU112232	3	60	6	12	7	22	269	k__Bacteria; p__Proteobacteria; c__Alphaproteobacteria; o__Sphingomonadales; f__Sphingomonadaceae; g__Sphingomonas; s__Sphingomonas_parvus
OTU116703	18	3	49	48	6	98	3	k__Bacteria; p__Proteobacteria; c__Alphaproteobacteria; o__Sphingomonadales; f__Sphingomonadaceae; g__Sphingomonas; s__Sphingomonas_sediminicola
OTU120855	3	86	1	2	1	2	28	k__Bacteria; p__Proteobacteria; c__Alphaproteobacteria; o__Sphingomonadales; f__Sphingomonadaceae; g__Sphingomonas; s__Sphingomonas_sediminicola
OTU116307	19	39	15	14	30	22	35	k__Bacteria; p__Proteobacteria; c__Alphaproteobacteria; o__Sphingomonadales; f__Sphingomonadaceae; g__Sphingomonas; s__Sphingomonas_sediminicola
OTU108347	6	120	45	35	165	39	332	k__Bacteria; p__Proteobacteria; c__Alphaproteobacteria; o__Sphingomonadales; f__Sphingomonadaceae; g__Sphingomonas; s__Sphingomonas_sp._LP105
OTU113611	47	99	31	27	28	53	125	k__Bacteria; p__Proteobacteria; c__Alphaproteobacteria; o__Sphingomonadales; f__Sphingomonadaceae; g__Sphingomonas; s__Sphingomonas_sp._WX71
OTU113232	500	202	31	10	1	2	106	k__Bacteria; p__Proteobacteria; c__Alphaproteobacteria; o__Sphingomonadales; f__Sphingomonadaceae; g__Sphingomonas; s__Sphingomonas_xanthus
OTU111928	5	30	7	5	7	20	59	k__Bacteria; p__Proteobacteria; c__Alphaproteobacteria; o__Sphingomonadales; f__Sphingomonadaceae; g__unclassified_Sphingomonadaceae; s__Sphingosinicella_sp.
OTU112063	1	3	4	2	2	5	4	k__Bacteria; p__Proteobacteria; c__Alphaproteobacteria; o__Tistrellales; f__Geminicoccaceae; g__Candidatus_Alysiosphaera; s__unclassified_Candidatus_Alysiosphaera
OTU107368	17	11	15	9	43	9	114	k__Bacteria; p__Proteobacteria; c__Alphaproteobacteria; o__Tistrellales; f__Geminicoccaceae; g__Candidatus_Alysiosphaera; s__unclassified_Candidatus_Alysiosphaera
OTU110899	40	2	5	6	4	5	1	k__Bacteria; p__Proteobacteria; c__Alphaproteobacteria; o__unclassified_Alphaproteobacteria; f__Rhodospirillaceae_bacterium; g__unclassified_Alphaproteobacteria; s__unclassified_Alphaproteobacteria
OTU109057	71	112	143	49	24	10	43	k__Bacteria; p__Proteobacteria; c__Alphaproteobacteria; o__unclassified_Alphaproteobacteria; f__Rhodospirillaceae_bacterium; g__unclassified_Alphaproteobacteria; s__unclassified_Alphaproteobacteria
OTU102108	96	2	1	34	3	85	1	k__Bacteria; p__Proteobacteria; c__Alphaproteobacteria; o__unclassified_Alphaproteobacteria; f__Rhodospirillaceae_bacterium_L34; g__unclassified_Alphaproteobacteria; s__unclassified_Alphaproteobacteria
OTU109295	32	4	97	16	6	35	18	k__Bacteria; p__Proteobacteria; c__Alphaproteobacteria; o__unclassified_Alphaproteobacteria; f__unclassified_Alphaproteobacteria; g__unclassified_Alphaproteobacteria; s__unclassified_Alphaproteobacteria
OTU104279	60	9	28	18	12	30	25	k__Bacteria; p__Proteobacteria; c__Alphaproteobacteria; o__unclassified_Alphaproteobacteria; f__uncultured_Acetobacteraceae_bacterium; g__unclassified_Alphaproteobacteria; s__unclassified_Alphaproteobacteria
OTU100950	89	45	67	35	42	116	69	k__Bacteria; p__Proteobacteria; c__Alphaproteobacteria; o__unclassified_Alphaproteobacteria; f__uncultured_Acetobacteraceae_bacterium; g__unclassified_Alphaproteobacteria; s__unclassified_Alphaproteobacteria
OTU89121	22	1	1	18	2	13	1	k__Bacteria; p__Proteobacteria; c__Alphaproteobacteria; o__unclassified_Alphaproteobacteria; f__uncultured_Alphaproteobacteria_bacterium; g__unclassified_Alphaproteobacteria; s__unclassified_Alphaproteobacteria
OTU93786	81	4	2	13	3	113	4	k__Bacteria; p__Proteobacteria; c__Alphaproteobacteria; o__unclassified_Alphaproteobacteria; f__uncultured_Alphaproteobacteria_bacterium; g__unclassified_Alphaproteobacteria; s__unclassified_Alphaproteobacteria
OTU108994	12	3	7	11	36	22	11	k__Bacteria; p__Proteobacteria; c__Alphaproteobacteria; o__unclassified_Alphaproteobacteria; f__uncultured_Alphaproteobacteria_bacterium; g__unclassified_Alphaproteobacteria; s__unclassified_Alphaproteobacteria
OTU109307	17	8	39	17	3	11	16	k__Bacteria; p__Proteobacteria; c__Alphaproteobacteria; o__unclassified_Alphaproteobacteria; f__uncultured_Alphaproteobacteria_bacterium; g__unclassified_Alphaproteobacteria; s__unclassified_Alphaproteobacteria
OTU99111	26	4	6	44	4	16	16	k__Bacteria; p__Proteobacteria; c__Alphaproteobacteria; o__unclassified_Alphaproteobacteria; f__uncultured_Alphaproteobacteria_bacterium; g__unclassified_Alphaproteobacteria; s__unclassified_Alphaproteobacteria
OTU109938	1	8	14	11	4	10	17	k__Bacteria; p__Proteobacteria; c__Alphaproteobacteria; o__unclassified_Alphaproteobacteria; f__uncultured_Alphaproteobacteria_bacterium; g__unclassified_Alphaproteobacteria; s__unclassified_Alphaproteobacteria
OTU107261	13	1	7	3	7	12	57	k__Bacteria; p__Proteobacteria; c__Alphaproteobacteria; o__unclassified_Alphaproteobacteria; f__uncultured_Alphaproteobacteria_bacterium; g__unclassified_Alphaproteobacteria; s__unclassified_Alphaproteobacteria
OTU110074	3	39	23	10	54	4	144	k__Bacteria; p__Proteobacteria; c__Alphaproteobacteria; o__unclassified_Alphaproteobacteria; f__uncultured_Alphaproteobacteria_bacterium; g__unclassified_Alphaproteobacteria; s__unclassified_Alphaproteobacteria
OTU110094	2	33	2	11	61	3	210	k__Bacteria; p__Proteobacteria; c__Alphaproteobacteria; o__unclassified_Alphaproteobacteria; f__uncultured_Green_Bay_ferromanganous_micronodule_bacterium_MND8; g__unclassified_Alphaproteobacteria; s__unclassified_Alphaproteobacteria
OTU103994	4	6	1	1	24	51	20	k__Bacteria; p__Proteobacteria; c__Alphaproteobacteria; o__unclassified_Alphaproteobacteria; f__uncultured_Rhodospirillaceae_bacterium; g__unclassified_Alphaproteobacteria; s__unclassified_Alphaproteobacteria
OTU45162	357	6	1	92	31	536	1	k__Bacteria; p__Proteobacteria; c__Gammaproteobacteria; o__Burkholderiales; f__A21b; g__unclassified_A21b; s__unclassified_A21b
OTU50188	175	4	4	107	32	1115	2	k__Bacteria; p__Proteobacteria; c__Gammaproteobacteria; o__Burkholderiales; f__A21b; g__unclassified_A21b; s__unclassified_A21b
OTU52380	66	10	2	157	40	296	3	k__Bacteria; p__Proteobacteria; c__Gammaproteobacteria; o__Burkholderiales; f__A21b; g__unclassified_A21b; s__unclassified_A21b
OTU41153	9	299	12	9	6	3	22	k__Bacteria; p__Proteobacteria; c__Gammaproteobacteria; o__Burkholderiales; f__Alcaligenaceae; g__Achromobacter; s__Achromobacter_denitrificans
OTU48669	29	11	15	8	1	1	2	k__Bacteria; p__Proteobacteria; c__Gammaproteobacteria; o__Burkholderiales; f__B1_7BS; g__unclassified_B1_7BS; s__unclassified_B1_7BS
OTU61584	8	14	6	2	35	77	53	k__Bacteria; p__Proteobacteria; c__Gammaproteobacteria; o__Burkholderiales; f__B1_7BS; g__unclassified_B1_7BS; s__unclassified_B1_7BS
OTU49574	328	5	10	1	2	165	5	k__Bacteria; p__Proteobacteria; c__Gammaproteobacteria; o__Burkholderiales; f__Burkholderiaceae; g__Burkholderia_Caballeronia_Paraburkholderia; s__Trinickia_soli
OTU55610	82	250	15	10	332	256	25	k__Bacteria; p__Proteobacteria; c__Gammaproteobacteria; o__Burkholderiales; f__Burkholderiaceae; g__Cupriavidus; s__Cupriavidus_necator
OTU41285	52	756	15	22	586	64	307	k__Bacteria; p__Proteobacteria; c__Gammaproteobacteria; o__Burkholderiales; f__Burkholderiaceae; g__Cupriavidus; s__Cupriavidus_necator
OTU34575	60	53	36	23	2	37	4	k__Bacteria; p__Proteobacteria; c__Gammaproteobacteria; o__Burkholderiales; f__Burkholderiaceae; g__Cupriavidus; s__Cupriavidus_neocaledonicus
OTU62933	40	147	4	14	22	14	97	k__Bacteria; p__Proteobacteria; c__Gammaproteobacteria; o__Burkholderiales; f__Burkholderiaceae; g__Cupriavidus; s__Cupriavidus_oxalaticus
OTU59285	114	58	9	9	3	121	5	k__Bacteria; p__Proteobacteria; c__Gammaproteobacteria; o__Burkholderiales; f__Burkholderiaceae; g__Cupriavidus; s__Cupriavidus_pinatubonensis
OTU48716	18	148	48	14	142	132	21	k__Bacteria; p__Proteobacteria; c__Gammaproteobacteria; o__Burkholderiales; f__Burkholderiaceae; g__Cupriavidus; s__Cupriavidus_sp._lig32
OTU76662	45	4	6	4	1	81	1	k__Bacteria; p__Proteobacteria; c__Gammaproteobacteria; o__Burkholderiales; f__Burkholderiaceae; g__Cupriavidus; s__Cupriavidus_taiwanensis
OTU49431	299	270	6	17	15	373	3	k__Bacteria; p__Proteobacteria; c__Gammaproteobacteria; o__Burkholderiales; f__Burkholderiaceae; g__Cupriavidus; s__gamma_proteobacterium_JD_F_2
OTU29704	530	538	57	131	24	93	2	k__Bacteria; p__Proteobacteria; c__Gammaproteobacteria; o__Burkholderiales; f__Burkholderiaceae; g__Ralstonia; s__Ralstonia_mannitolilytica
OTU34927	2513	97	890	17	2	79	1	k__Bacteria; p__Proteobacteria; c__Gammaproteobacteria; o__Burkholderiales; f__Chromobacteriaceae; g__Crenobacter; s__unclassified_Crenobacter
OTU64479	18	7	16	6	22	1	23	k__Bacteria; p__Proteobacteria; c__Gammaproteobacteria; o__Burkholderiales; f__Comamonadaceae; g__[Polyangium]_brachysporum_group; s__[Polyangium]_brachysporum
OTU56552	13	122	18	5	389	61	180	k__Bacteria; p__Proteobacteria; c__Gammaproteobacteria; o__Burkholderiales; f__Comamonadaceae; g__[Polyangium]_brachysporum_group; s__[Polyangium]_brachysporum
OTU52787	16	2	3	43	17	39	30	k__Bacteria; p__Proteobacteria; c__Gammaproteobacteria; o__Burkholderiales; f__Comamonadaceae; g__Aquabacterium; s__denitrifying_Fe<II_oxidizing_bacterium
OTU72373	2	6	2	1	44	27	60	k__Bacteria; p__Proteobacteria; c__Gammaproteobacteria; o__Burkholderiales; f__Comamonadaceae; g__Aquincola; s__Aquincola_tertiaricarbonis
OTU34788	3	4	38	5	20	8	15	k__Bacteria; p__Proteobacteria; c__Gammaproteobacteria; o__Burkholderiales; f__Comamonadaceae; g__Caenimonas; s__Comamonadaceae_bacterium_b4M
OTU50928	2	251	6	23	6	1	7	k__Bacteria; p__Proteobacteria; c__Gammaproteobacteria; o__Burkholderiales; f__Comamonadaceae; g__Comamonas; s__Comamonas
OTU61274	1	3	12	7	118	6	1	k__Bacteria; p__Proteobacteria; c__Gammaproteobacteria; o__Burkholderiales; f__Comamonadaceae; g__Curvibacter; s__Limnohabitans_australis
OTU53233	2	140	38	24	66	2	7	k__Bacteria; p__Proteobacteria; c__Gammaproteobacteria; o__Burkholderiales; f__Comamonadaceae; g__Hydrogenophaga; s__Hydrogenophaga_atypica
OTU63128	21	92	29	3	65	4	42	k__Bacteria; p__Proteobacteria; c__Gammaproteobacteria; o__Burkholderiales; f__Comamonadaceae; g__Ideonella; s__beta_proteobacterium_A0640
OTU65723	1	25	3	4	202	36	67	k__Bacteria; p__Proteobacteria; c__Gammaproteobacteria; o__Burkholderiales; f__Comamonadaceae; g__Leptothrix; s__Aquincola_sp.
OTU61362	2	3	5	7	25	6	8	k__Bacteria; p__Proteobacteria; c__Gammaproteobacteria; o__Burkholderiales; f__Comamonadaceae; g__Leptothrix; s__beta_proteobacterium_AAP51
OTU67006	55	19	36	37	13	11	6	k__Bacteria; p__Proteobacteria; c__Gammaproteobacteria; o__Burkholderiales; f__Comamonadaceae; g__Paucibacter; s__beta_proteobacterium_A0618
OTU103562	1	8	26	2	1	3	9	k__Bacteria; p__Proteobacteria; c__Gammaproteobacteria; o__Burkholderiales; f__Comamonadaceae; g__Paucibacter; s__Cenchrus_americanus
OTU110569	17	39	14	40	3	4	74	k__Bacteria; p__Proteobacteria; c__Gammaproteobacteria; o__Burkholderiales; f__Comamonadaceae; g__Paucibacter; s__Cenchrus_americanus
OTU78732	29	25	16	25	10	9	1	k__Bacteria; p__Proteobacteria; c__Gammaproteobacteria; o__Burkholderiales; f__Comamonadaceae; g__Paucibacter; s__Pelomonas_puraquae
OTU62192	81	49	12	18	115	54	72	k__Bacteria; p__Proteobacteria; c__Gammaproteobacteria; o__Burkholderiales; f__Comamonadaceae; g__Piscinibacter; s__Piscinibacter_caeni
OTU74962	9	4	3	1	1	2	3	k__Bacteria; p__Proteobacteria; c__Gammaproteobacteria; o__Burkholderiales; f__Comamonadaceae; g__Ramlibacter; s__Ramlibacter_alkalitolerans
OTU42544	81	383	267	126	867	185	882	k__Bacteria; p__Proteobacteria; c__Gammaproteobacteria; o__Burkholderiales; f__Comamonadaceae; g__Ramlibacter; s__Ramlibacter_alkalitolerans
OTU60111	22	17	15	9	19	5	27	k__Bacteria; p__Proteobacteria; c__Gammaproteobacteria; o__Burkholderiales; f__Comamonadaceae; g__Ramlibacter; s__Ramlibacter_ginsenosidimutans
OTU74398	4	6	22	11	63	3	4	k__Bacteria; p__Proteobacteria; c__Gammaproteobacteria; o__Burkholderiales; f__Comamonadaceae; g__Ramlibacter; s__Ramlibacter_monticola
OTU51673	67	110	165	74	19	67	46	k__Bacteria; p__Proteobacteria; c__Gammaproteobacteria; o__Burkholderiales; f__Comamonadaceae; g__Ramlibacter; s__Ramlibacter_monticola
OTU101144	75	99	56	15	162	66	76	k__Bacteria; p__Proteobacteria; c__Gammaproteobacteria; o__Burkholderiales; f__Comamonadaceae; g__Ramlibacter; s__Ramlibacter_monticola
OTU44282	26	245	146	29	234	35	210	k__Bacteria; p__Proteobacteria; c__Gammaproteobacteria; o__Burkholderiales; f__Comamonadaceae; g__Ramlibacter; s__Ramlibacter_monticola
OTU47325	114	41	98	37	10	9	6	k__Bacteria; p__Proteobacteria; c__Gammaproteobacteria; o__Burkholderiales; f__Comamonadaceae; g__Ramlibacter; s__Ramlibacter_tataouinensis
OTU47218	6	2	88	19	5	1	10	k__Bacteria; p__Proteobacteria; c__Gammaproteobacteria; o__Burkholderiales; f__Comamonadaceae; g__Ramlibacter; s__Ramlibacter_tataouinensis
OTU51360	3	4	1	1	28	57	14	k__Bacteria; p__Proteobacteria; c__Gammaproteobacteria; o__Burkholderiales; f__Comamonadaceae; g__Ramlibacter; s__Ramlibacter_tataouinensis
OTU56150	32	50	56	7	3	3	23	k__Bacteria; p__Proteobacteria; c__Gammaproteobacteria; o__Burkholderiales; f__Comamonadaceae; g__Ramlibacter; s__Ramlibacter_tataouinensis
OTU64401	95	69	12	1	22	23	23	k__Bacteria; p__Proteobacteria; c__Gammaproteobacteria; o__Burkholderiales; f__Comamonadaceae; g__Ramlibacter; s__Ramlibacter_tataouinensis
OTU52798	16	205	38	41	204	146	175	k__Bacteria; p__Proteobacteria; c__Gammaproteobacteria; o__Burkholderiales; f__Comamonadaceae; g__Ramlibacter; s__Ramlibacter_tataouinensis
OTU67652	4	23	52	17	12	1	7	k__Bacteria; p__Proteobacteria; c__Gammaproteobacteria; o__Burkholderiales; f__Comamonadaceae; g__Rhizobacter; s__Albitalea_terrae
OTU52063	6	3	5	6	56	59	2	k__Bacteria; p__Proteobacteria; c__Gammaproteobacteria; o__Burkholderiales; f__Comamonadaceae; g__Rhizobacter; s__Schlegelella_koreensis
OTU52856	102	33	12	18	168	128	45	k__Bacteria; p__Proteobacteria; c__Gammaproteobacteria; o__Burkholderiales; f__Comamonadaceae; g__Rhizobacter; s__Schlegelella_koreensis
OTU74271	1	15	16	3	17	5	54	k__Bacteria; p__Proteobacteria; c__Gammaproteobacteria; o__Burkholderiales; f__Comamonadaceae; g__Rhizobacter; s__Schlegelella_koreensis
OTU65348	20	158	10	3	141	38	124	k__Bacteria; p__Proteobacteria; c__Gammaproteobacteria; o__Burkholderiales; f__Comamonadaceae; g__Rhizobacter; s__Schlegelella_koreensis
OTU68828	3	11	2	2	13	2	25	k__Bacteria; p__Proteobacteria; c__Gammaproteobacteria; o__Burkholderiales; f__Comamonadaceae; g__Rivibacter; s__Calidifontimicrobium_sediminis
OTU66176	59	48	2	1	32	52	40	k__Bacteria; p__Proteobacteria; c__Gammaproteobacteria; o__Burkholderiales; f__Comamonadaceae; g__Rubrivivax; s__beta_proteobacterium_HS5_S24542
OTU71065	3	4	8	4	24	9	13	k__Bacteria; p__Proteobacteria; c__Gammaproteobacteria; o__Burkholderiales; f__Comamonadaceae; g__Rubrivivax; s__Rubrivivax_gelatinosus
OTU51208	35	27	15	1	572	70	21	k__Bacteria; p__Proteobacteria; c__Gammaproteobacteria; o__Burkholderiales; f__Comamonadaceae; g__Rubrivivax; s__Rubrivivax_gelatinosus
OTU55831	83	123	52	66	45	34	166	k__Bacteria; p__Proteobacteria; c__Gammaproteobacteria; o__Burkholderiales; f__Comamonadaceae; g__Variovorax; s__Variovorax_defluvii
OTU50162	2	6	34	17	4	8	3	k__Bacteria; p__Proteobacteria; c__Gammaproteobacteria; o__Burkholderiales; f__Comamonadaceae; g__Variovorax; s__Variovorax_humicola
OTU51629	4	8	2	11	4	13	38	k__Bacteria; p__Proteobacteria; c__Gammaproteobacteria; o__Burkholderiales; f__Comamonadaceae; g__Variovorax; s__Variovorax_paradoxus
OTU71738	2	1	1	8	1	3	3	k__Bacteria; p__Proteobacteria; c__Gammaproteobacteria; o__Burkholderiales; f__Comamonadaceae; g__Variovorax; s__Variovorax_soli
OTU51230	53	69	121	125	65	40	131	k__Bacteria; p__Proteobacteria; c__Gammaproteobacteria; o__Burkholderiales; f__Comamonadaceae; g__Variovorax; s__Variovorax_soli
OTU55144	1	3	5	20	22	6	4	k__Bacteria; p__Proteobacteria; c__Gammaproteobacteria; o__Burkholderiales; f__Comamonadaceae; g__Variovorax; s__Variovorax_ureilyticus
OTU23036	173	111	25	2	21	4	147	k__Bacteria; p__Proteobacteria; c__Gammaproteobacteria; o__Burkholderiales; f__Methylophilaceae; g__MM2; s__Methylobacillus_sp._MM2
OTU40276	3	1	1	2	2	1	2	k__Bacteria; p__Proteobacteria; c__Gammaproteobacteria; o__Burkholderiales; f__Neisseriaceae; g__Eikenella; s__Eikenella_corrodens
OTU36946	2	1	5	10	6	1	4	k__Bacteria; p__Proteobacteria; c__Gammaproteobacteria; o__Burkholderiales; f__Neisseriaceae; g__Neisseria; s__Neisseria_elongata
OTU40185	3	2	5	5	2	2	2	k__Bacteria; p__Proteobacteria; c__Gammaproteobacteria; o__Burkholderiales; f__Neisseriaceae; g__Neisseria; s__Neisseria_flavescens
OTU36793	10	14	8	30	10	4	14	k__Bacteria; p__Proteobacteria; c__Gammaproteobacteria; o__Burkholderiales; f__Neisseriaceae; g__Neisseria; s__Neisseria_flavescens
OTU82072	8	11	8	37	17	11	17	k__Bacteria; p__Proteobacteria; c__Gammaproteobacteria; o__Burkholderiales; f__Neisseriaceae; g__Neisseria; s__Neisseria_flavescens
OTU32207	12	24	12	28	42	20	36	k__Bacteria; p__Proteobacteria; c__Gammaproteobacteria; o__Burkholderiales; f__Neisseriaceae; g__Neisseria; s__Neisseria_macacae
OTU53674	2	11	2	6	13	2	4	k__Bacteria; p__Proteobacteria; c__Gammaproteobacteria; o__Burkholderiales; f__Neisseriaceae; g__Neisseria; s__Neisseria_meningitidis
OTU55800	9	7	5	23	49	2	10	k__Bacteria; p__Proteobacteria; c__Gammaproteobacteria; o__Burkholderiales; f__Neisseriaceae; g__Neisseria; s__Neisseria_meningitidis
OTU42611	3	4	1	2	5	2	3	k__Bacteria; p__Proteobacteria; c__Gammaproteobacteria; o__Burkholderiales; f__Neisseriaceae; g__Neisseria; s__Neisseria_mucosa
OTU31174	19	38	49	34	36	49	78	k__Bacteria; p__Proteobacteria; c__Gammaproteobacteria; o__Burkholderiales; f__Neisseriaceae; g__Neisseria; s__Neisseria_mucosa
OTU23858	17	17	26	137	42	39	25	k__Bacteria; p__Proteobacteria; c__Gammaproteobacteria; o__Burkholderiales; f__Neisseriaceae; g__Neisseria; s__Neisseria_perflava
OTU34219	2	1	3	3	3	1	3	k__Bacteria; p__Proteobacteria; c__Gammaproteobacteria; o__Burkholderiales; f__Neisseriaceae; g__Neisseria; s__Neisseria_sp._HMSC069H12
OTU68068	4	4	8	30	7	7	8	k__Bacteria; p__Proteobacteria; c__Gammaproteobacteria; o__Burkholderiales; f__Neisseriaceae; g__Neisseria; s__Neisseria_subflava
OTU38714	4	20	114	34	161	129	111	k__Bacteria; p__Proteobacteria; c__Gammaproteobacteria; o__Burkholderiales; f__Nitrosomonadaceae; g__Ellin6067; s__Betaproteobacteria_bacterium_GR16_43
OTU39198	6	57	189	4	67	17	1	k__Bacteria; p__Proteobacteria; c__Gammaproteobacteria; o__Burkholderiales; f__Nitrosomonadaceae; g__Ellin6067; s__Ellin6067_bacterium_Ellin6067
OTU47103	173	74	4	1	3	69	1	k__Bacteria; p__Proteobacteria; c__Gammaproteobacteria; o__Burkholderiales; f__Nitrosomonadaceae; g__Ellin6067; s__Ellin6067_bacterium_Ellin6067
OTU45916	22	23	28	6	69	141	2	k__Bacteria; p__Proteobacteria; c__Gammaproteobacteria; o__Burkholderiales; f__Nitrosomonadaceae; g__Ellin6067; s__Ellin6067_bacterium_Ellin6067
OTU44931	6	32	1211	113	3	49	3	k__Bacteria; p__Proteobacteria; c__Gammaproteobacteria; o__Burkholderiales; f__Nitrosomonadaceae; g__Ellin6067; s__Ellin6067_bacterium_Ellin6067
OTU52022	2	10	1	1	3	1	29	k__Bacteria; p__Proteobacteria; c__Gammaproteobacteria; o__Burkholderiales; f__Nitrosomonadaceae; g__Ellin6067; s__Ellin6067_bacterium_Ellin6067
OTU31414	107	52	8	8	6	76	36	k__Bacteria; p__Proteobacteria; c__Gammaproteobacteria; o__Burkholderiales; f__Nitrosomonadaceae; g__Ellin6067; s__Ellin6067_bacterium_Ellin6067
OTU39010	1	61	6	2	28	1	42	k__Bacteria; p__Proteobacteria; c__Gammaproteobacteria; o__Burkholderiales; f__Nitrosomonadaceae; g__Ellin6067; s__Ellin6067_bacterium_Ellin6067
OTU46243	5	3	23	2	46	29	59	k__Bacteria; p__Proteobacteria; c__Gammaproteobacteria; o__Burkholderiales; f__Nitrosomonadaceae; g__Ellin6067; s__Ellin6067_bacterium_Ellin6067
OTU51568	82	123	27	1	97	48	125	k__Bacteria; p__Proteobacteria; c__Gammaproteobacteria; o__Burkholderiales; f__Nitrosomonadaceae; g__Ellin6067; s__Ellin6067_bacterium_Ellin6067
OTU45660	1	15	10	1	35	4	244	k__Bacteria; p__Proteobacteria; c__Gammaproteobacteria; o__Burkholderiales; f__Nitrosomonadaceae; g__Ellin6067; s__Ellin6067_bacterium_Ellin6067
OTU59462	1	60	129	16	125	49	427	k__Bacteria; p__Proteobacteria; c__Gammaproteobacteria; o__Burkholderiales; f__Nitrosomonadaceae; g__Ellin6067; s__Ellin6067_bacterium_Ellin6067
OTU41257	240	250	111	29	149	78	487	k__Bacteria; p__Proteobacteria; c__Gammaproteobacteria; o__Burkholderiales; f__Nitrosomonadaceae; g__Ellin6067; s__Ellin6067_bacterium_Ellin6067
OTU37624	1	62	13	1	297	5	10	k__Bacteria; p__Proteobacteria; c__Gammaproteobacteria; o__Burkholderiales; f__Nitrosomonadaceae; g__Ellin6067; s__unclassified_Ellin6067
OTU49594	260	34	32	26	2	129	3	k__Bacteria; p__Proteobacteria; c__Gammaproteobacteria; o__Burkholderiales; f__Nitrosomonadaceae; g__Ellin6067; s__Xanthomonadaceae_bacterium_JGI_0001002_F18
OTU39868	2	30	113	18	4	13	3	k__Bacteria; p__Proteobacteria; c__Gammaproteobacteria; o__Burkholderiales; f__Nitrosomonadaceae; g__IS_44; s__unclassified_IS_44
OTU55942	1	16	32	3	2	2	13	k__Bacteria; p__Proteobacteria; c__Gammaproteobacteria; o__Burkholderiales; f__Nitrosomonadaceae; g__IS_44; s__unclassified_IS_44
OTU57365	31	3	2	7	1	41	1	k__Bacteria; p__Proteobacteria; c__Gammaproteobacteria; o__Burkholderiales; f__Nitrosomonadaceae; g__mle1_7; s__unclassified_mle1_7
OTU41837	5	9	1	3	32	2	11	k__Bacteria; p__Proteobacteria; c__Gammaproteobacteria; o__Burkholderiales; f__Nitrosomonadaceae; g__mle1_7; s__unclassified_mle1_7
OTU33766	6	12	4	3	56	42	12	k__Bacteria; p__Proteobacteria; c__Gammaproteobacteria; o__Burkholderiales; f__Nitrosomonadaceae; g__mle1_7; s__unclassified_mle1_7
OTU51909	3	7	2	1	81	4	167	k__Bacteria; p__Proteobacteria; c__Gammaproteobacteria; o__Burkholderiales; f__Nitrosomonadaceae; g__mle1_7; s__unclassified_mle1_7
OTU54258	24	5	9	6	1	8	1	k__Bacteria; p__Proteobacteria; c__Gammaproteobacteria; o__Burkholderiales; f__Nitrosomonadaceae; g__mle1_7; s__uncultured_beta_proteobacterium
OTU49639	17	1	3	4	3	23	1	k__Bacteria; p__Proteobacteria; c__Gammaproteobacteria; o__Burkholderiales; f__Nitrosomonadaceae; g__mle1_7; s__uncultured_beta_proteobacterium
OTU59069	27	6	1	6	6	27	4	k__Bacteria; p__Proteobacteria; c__Gammaproteobacteria; o__Burkholderiales; f__Nitrosomonadaceae; g__mle1_7; s__uncultured_beta_proteobacterium
OTU55695	9	34	12	7	60	38	149	k__Bacteria; p__Proteobacteria; c__Gammaproteobacteria; o__Burkholderiales; f__Nitrosomonadaceae; g__mle1_7; s__uncultured_beta_proteobacterium
OTU40216	3	1	1	7	14	2	5	k__Bacteria; p__Proteobacteria; c__Gammaproteobacteria; o__Burkholderiales; f__Nitrosomonadaceae; g__mle1_7; s__uncultured_soil_bacterium
OTU47198	77	9	6	3	8	19	2	k__Bacteria; p__Proteobacteria; c__Gammaproteobacteria; o__Burkholderiales; f__Nitrosomonadaceae; g__MND1; s__unclassified_MND1
OTU16330	11	2	4	2	1	15	6	k__Bacteria; p__Proteobacteria; c__Gammaproteobacteria; o__Burkholderiales; f__Nitrosomonadaceae; g__MND1; s__unclassified_MND1
OTU38553	5	3	46	10	2	28	10	k__Bacteria; p__Proteobacteria; c__Gammaproteobacteria; o__Burkholderiales; f__Nitrosomonadaceae; g__MND1; s__unclassified_MND1
OTU30897	359	14	5	26	25	718	10	k__Bacteria; p__Proteobacteria; c__Gammaproteobacteria; o__Burkholderiales; f__Nitrosomonadaceae; g__MND1; s__unclassified_MND1
OTU62544	20	3	37	38	3	26	11	k__Bacteria; p__Proteobacteria; c__Gammaproteobacteria; o__Burkholderiales; f__Nitrosomonadaceae; g__MND1; s__unclassified_MND1
OTU53248	1	26	16	12	44	26	21	k__Bacteria; p__Proteobacteria; c__Gammaproteobacteria; o__Burkholderiales; f__Nitrosomonadaceae; g__MND1; s__unclassified_MND1
OTU54549	8	11	9	4	20	12	26	k__Bacteria; p__Proteobacteria; c__Gammaproteobacteria; o__Burkholderiales; f__Nitrosomonadaceae; g__MND1; s__unclassified_MND1
OTU27562	42	4	1	2	44	77	48	k__Bacteria; p__Proteobacteria; c__Gammaproteobacteria; o__Burkholderiales; f__Nitrosomonadaceae; g__MND1; s__unclassified_MND1
OTU45130	7	4	1	1	2	5	70	k__Bacteria; p__Proteobacteria; c__Gammaproteobacteria; o__Burkholderiales; f__Nitrosomonadaceae; g__MND1; s__unclassified_MND1
OTU16947	28	13	47	29	403	105	105	k__Bacteria; p__Proteobacteria; c__Gammaproteobacteria; o__Burkholderiales; f__Nitrosomonadaceae; g__MND1; s__unclassified_MND1
OTU38060	10	35	2	8	127	132	128	k__Bacteria; p__Proteobacteria; c__Gammaproteobacteria; o__Burkholderiales; f__Nitrosomonadaceae; g__MND1; s__unclassified_MND1
OTU28966	1	34	2	3	69	3	970	k__Bacteria; p__Proteobacteria; c__Gammaproteobacteria; o__Burkholderiales; f__Nitrosomonadaceae; g__MND1; s__unclassified_MND1
OTU46222	17	16	3	7	122	156	90	k__Bacteria; p__Proteobacteria; c__Gammaproteobacteria; o__Burkholderiales; f__Nitrosomonadaceae; g__MND1; s__uncultured_Burkholderiales_bacterium
OTU79143	2	34	1	3	417	7	48	k__Bacteria; p__Proteobacteria; c__Gammaproteobacteria; o__Burkholderiales; f__Nitrosomonadaceae; g__MND1; s__uncultured_Nitrosomonadales_bacterium
OTU42778	23	79	130	9	3	12	27	k__Bacteria; p__Proteobacteria; c__Gammaproteobacteria; o__Burkholderiales; f__Nitrosomonadaceae; g__Nitrosospira; s__Nitrosospira_multiformis
OTU52110	185	32	3	14	26	19	2	k__Bacteria; p__Proteobacteria; c__Gammaproteobacteria; o__Burkholderiales; f__Nitrosomonadaceae; g__Nitrosospira; s__Nitrosovibrio_tenuis
OTU57869	8	4	13	7	2	5	1	k__Bacteria; p__Proteobacteria; c__Gammaproteobacteria; o__Burkholderiales; f__Oxalobacteraceae; g__Herbaspirillum; s__Herbaspirillum_seropedicae
OTU63108	6	60	3	7	11	2	12	k__Bacteria; p__Proteobacteria; c__Gammaproteobacteria; o__Burkholderiales; f__Oxalobacteraceae; g__Herbaspirillum; s__Herbaspirillum_sp._UKPF17
OTU54131	2	19	1	12	237	175	37	k__Bacteria; p__Proteobacteria; c__Gammaproteobacteria; o__Burkholderiales; f__Oxalobacteraceae; g__Noviherbaspirillum; s__Herbaspirillum_sp._TS7
OTU61844	1	5	1	2	8	3	47	k__Bacteria; p__Proteobacteria; c__Gammaproteobacteria; o__Burkholderiales; f__Oxalobacteraceae; g__Noviherbaspirillum; s__Noviherbaspirillum_agri
OTU52587	2	16	5	7	5	20	6	k__Bacteria; p__Proteobacteria; c__Gammaproteobacteria; o__Burkholderiales; f__Oxalobacteraceae; g__Noviherbaspirillum; s__Noviherbaspirillum_massiliense
OTU72445	14	15	25	6	286	2	1	k__Bacteria; p__Proteobacteria; c__Gammaproteobacteria; o__Burkholderiales; f__Oxalobacteraceae; g__Oxalicibacterium; s__Oxalicibacterium_faecigallinarum
OTU47191	730	414	41	32	47	110	150	k__Bacteria; p__Proteobacteria; c__Gammaproteobacteria; o__Burkholderiales; f__Oxalobacteraceae; g__Pseudoduganella; s__Duganella_nigrescens
OTU43372	41	318	27	1	117	2	8	k__Bacteria; p__Proteobacteria; c__Gammaproteobacteria; o__Burkholderiales; f__Rhodocyclaceae; g__Azoarcus; s__Aromatoleum_evansii
OTU43412	20	187	220	69	281	117	24	k__Bacteria; p__Proteobacteria; c__Gammaproteobacteria; o__Burkholderiales; f__Rhodocyclaceae; g__Azospira; s__Azospira_restricta
OTU40486	97	94	205	37	54	59	1	k__Bacteria; p__Proteobacteria; c__Gammaproteobacteria; o__Burkholderiales; f__Rhodocyclaceae; g__Azovibrio; s__unclassified_Azovibrio
OTU49844	2	13	76	3	51	3	2	k__Bacteria; p__Proteobacteria; c__Gammaproteobacteria; o__Burkholderiales; f__Rhodocyclaceae; g__Azovibrio; s__unclassified_Azovibrio
OTU53096	22	5476	72	1	72	8	1	k__Bacteria; p__Proteobacteria; c__Gammaproteobacteria; o__Burkholderiales; f__Rhodocyclaceae; g__Dechlorobacter; s__unclassified_Dechlorobacter
OTU31265	1	16	1132	10	23	20	8	k__Bacteria; p__Proteobacteria; c__Gammaproteobacteria; o__Burkholderiales; f__Rhodocyclaceae; g__Dechloromonas; s__Dechloromonas_denitrificans
OTU42223	1	28	82	40	27	6	11	k__Bacteria; p__Proteobacteria; c__Gammaproteobacteria; o__Burkholderiales; f__Rhodocyclaceae; g__Propionivibrio; s__Candidatus_Propionivibrio_aalborgensis
OTU30581	91	314	68	108	21	185	53	k__Bacteria; p__Proteobacteria; c__Gammaproteobacteria; o__Burkholderiales; f__Rhodocyclaceae; g__unclassified_Rhodocyclaceae; s__beta_proteobacterium_KF033
OTU39942	10	17	3	2	39	25	9	k__Bacteria; p__Proteobacteria; c__Gammaproteobacteria; o__Burkholderiales; f__Rhodocyclaceae; g__unclassified_Rhodocyclaceae; s__unclassified_Rhodocyclaceae
OTU73570	4	31	1	16	19	10	24	k__Bacteria; p__Proteobacteria; c__Gammaproteobacteria; o__Burkholderiales; f__Rhodocyclaceae; g__unclassified_Rhodocyclaceae; s__unclassified_Rhodocyclaceae
OTU39288	5	43	56	36	89	115	28	k__Bacteria; p__Proteobacteria; c__Gammaproteobacteria; o__Burkholderiales; f__Rhodocyclaceae; g__unclassified_Rhodocyclaceae; s__unclassified_Rhodocyclaceae
OTU48016	4	16	4	19	13	20	29	k__Bacteria; p__Proteobacteria; c__Gammaproteobacteria; o__Burkholderiales; f__Rhodocyclaceae; g__unclassified_Rhodocyclaceae; s__unclassified_Rhodocyclaceae
OTU59817	83	36	13	29	1	38	2	k__Bacteria; p__Proteobacteria; c__Gammaproteobacteria; o__Burkholderiales; f__SC_I_84; g__beta_proteobacterium_LWH1; s__unclassified_beta_proteobacterium_LWH1
OTU66702	61	20	14	34	1	59	5	k__Bacteria; p__Proteobacteria; c__Gammaproteobacteria; o__Burkholderiales; f__SC_I_84; g__beta_proteobacterium_LWH1; s__unclassified_beta_proteobacterium_LWH1
OTU25741	7	17	33	20	6	5	1	k__Bacteria; p__Proteobacteria; c__Gammaproteobacteria; o__Burkholderiales; f__SC_I_84; g__unclassified_SC_I_84; s__unclassified_SC_I_84
OTU36087	255	28	4	3	102	336	1	k__Bacteria; p__Proteobacteria; c__Gammaproteobacteria; o__Burkholderiales; f__SC_I_84; g__unclassified_SC_I_84; s__unclassified_SC_I_84
OTU66052	198	21	2	10	68	355	1	k__Bacteria; p__Proteobacteria; c__Gammaproteobacteria; o__Burkholderiales; f__SC_I_84; g__unclassified_SC_I_84; s__unclassified_SC_I_84
OTU55310	124	13	1	52	10	390	1	k__Bacteria; p__Proteobacteria; c__Gammaproteobacteria; o__Burkholderiales; f__SC_I_84; g__unclassified_SC_I_84; s__unclassified_SC_I_84
OTU65304	4	15	46	10	46	38	2	k__Bacteria; p__Proteobacteria; c__Gammaproteobacteria; o__Burkholderiales; f__SC_I_84; g__unclassified_SC_I_84; s__unclassified_SC_I_84
OTU67697	5	18	3	1	17	15	4	k__Bacteria; p__Proteobacteria; c__Gammaproteobacteria; o__Burkholderiales; f__SC_I_84; g__unclassified_SC_I_84; s__unclassified_SC_I_84
OTU63291	1	9	5	1	44	6	5	k__Bacteria; p__Proteobacteria; c__Gammaproteobacteria; o__Burkholderiales; f__SC_I_84; g__unclassified_SC_I_84; s__unclassified_SC_I_84
OTU36729	50	45	24	22	38	170	5	k__Bacteria; p__Proteobacteria; c__Gammaproteobacteria; o__Burkholderiales; f__SC_I_84; g__unclassified_SC_I_84; s__unclassified_SC_I_84
OTU60813	80	31	1	6	1	9	7	k__Bacteria; p__Proteobacteria; c__Gammaproteobacteria; o__Burkholderiales; f__SC_I_84; g__unclassified_SC_I_84; s__unclassified_SC_I_84
OTU41986	5	4	21	3	307	417	8	k__Bacteria; p__Proteobacteria; c__Gammaproteobacteria; o__Burkholderiales; f__SC_I_84; g__unclassified_SC_I_84; s__unclassified_SC_I_84
OTU62104	10	5	122	11	5	29	9	k__Bacteria; p__Proteobacteria; c__Gammaproteobacteria; o__Burkholderiales; f__SC_I_84; g__unclassified_SC_I_84; s__unclassified_SC_I_84
OTU45453	23	31	4	9	5	103	9	k__Bacteria; p__Proteobacteria; c__Gammaproteobacteria; o__Burkholderiales; f__SC_I_84; g__unclassified_SC_I_84; s__unclassified_SC_I_84
OTU32177	33	38	1	6	52	22	12	k__Bacteria; p__Proteobacteria; c__Gammaproteobacteria; o__Burkholderiales; f__SC_I_84; g__unclassified_SC_I_84; s__unclassified_SC_I_84
OTU54118	475	35	8	23	42	461	15	k__Bacteria; p__Proteobacteria; c__Gammaproteobacteria; o__Burkholderiales; f__SC_I_84; g__unclassified_SC_I_84; s__unclassified_SC_I_84
OTU66160	62	62	24	10	113	95	18	k__Bacteria; p__Proteobacteria; c__Gammaproteobacteria; o__Burkholderiales; f__SC_I_84; g__unclassified_SC_I_84; s__unclassified_SC_I_84
OTU80251	3	8	39	60	5	5	28	k__Bacteria; p__Proteobacteria; c__Gammaproteobacteria; o__Burkholderiales; f__SC_I_84; g__unclassified_SC_I_84; s__unclassified_SC_I_84
OTU41727	75	141	32	50	602	781	31	k__Bacteria; p__Proteobacteria; c__Gammaproteobacteria; o__Burkholderiales; f__SC_I_84; g__unclassified_SC_I_84; s__unclassified_SC_I_84
OTU40070	148	80	5	12	435	245	32	k__Bacteria; p__Proteobacteria; c__Gammaproteobacteria; o__Burkholderiales; f__SC_I_84; g__unclassified_SC_I_84; s__unclassified_SC_I_84
OTU49567	71	43	265	41	35	100	37	k__Bacteria; p__Proteobacteria; c__Gammaproteobacteria; o__Burkholderiales; f__SC_I_84; g__unclassified_SC_I_84; s__unclassified_SC_I_84
OTU69992	2	55	2	13	106	10	42	k__Bacteria; p__Proteobacteria; c__Gammaproteobacteria; o__Burkholderiales; f__SC_I_84; g__unclassified_SC_I_84; s__unclassified_SC_I_84
OTU40518	1229	297	1	32	16	20	42	k__Bacteria; p__Proteobacteria; c__Gammaproteobacteria; o__Burkholderiales; f__SC_I_84; g__unclassified_SC_I_84; s__unclassified_SC_I_84
OTU39737	212	67	39	398	29	236	44	k__Bacteria; p__Proteobacteria; c__Gammaproteobacteria; o__Burkholderiales; f__SC_I_84; g__unclassified_SC_I_84; s__unclassified_SC_I_84
OTU51473	28	39	59	13	54	153	48	k__Bacteria; p__Proteobacteria; c__Gammaproteobacteria; o__Burkholderiales; f__SC_I_84; g__unclassified_SC_I_84; s__unclassified_SC_I_84
OTU33539	9	76	2	21	159	21	57	k__Bacteria; p__Proteobacteria; c__Gammaproteobacteria; o__Burkholderiales; f__SC_I_84; g__unclassified_SC_I_84; s__unclassified_SC_I_84
OTU45980	9	65	25	1	522	15	64	k__Bacteria; p__Proteobacteria; c__Gammaproteobacteria; o__Burkholderiales; f__SC_I_84; g__unclassified_SC_I_84; s__unclassified_SC_I_84
OTU31764	21	134	54	74	36	6	125	k__Bacteria; p__Proteobacteria; c__Gammaproteobacteria; o__Burkholderiales; f__SC_I_84; g__unclassified_SC_I_84; s__unclassified_SC_I_84
OTU88704	100	288	95	26	51	17	169	k__Bacteria; p__Proteobacteria; c__Gammaproteobacteria; o__Burkholderiales; f__SC_I_84; g__unclassified_SC_I_84; s__unclassified_SC_I_84
OTU15191	51	189	380	212	121	283	178	k__Bacteria; p__Proteobacteria; c__Gammaproteobacteria; o__Burkholderiales; f__SC_I_84; g__unclassified_SC_I_84; s__unclassified_SC_I_84
OTU35837	24	109	15	6	738	193	271	k__Bacteria; p__Proteobacteria; c__Gammaproteobacteria; o__Burkholderiales; f__SC_I_84; g__unclassified_SC_I_84; s__unclassified_SC_I_84
OTU47311	22	131	91	27	118	184	339	k__Bacteria; p__Proteobacteria; c__Gammaproteobacteria; o__Burkholderiales; f__SC_I_84; g__unclassified_SC_I_84; s__unclassified_SC_I_84
OTU69933	3	350	93	47	606	36	562	k__Bacteria; p__Proteobacteria; c__Gammaproteobacteria; o__Burkholderiales; f__SC_I_84; g__unclassified_SC_I_84; s__unclassified_SC_I_84
OTU46642	2	69	53	19	205	53	591	k__Bacteria; p__Proteobacteria; c__Gammaproteobacteria; o__Burkholderiales; f__SC_I_84; g__unclassified_SC_I_84; s__unclassified_SC_I_84
OTU56363	7	46	34	5	182	26	297	k__Bacteria; p__Proteobacteria; c__Gammaproteobacteria; o__Burkholderiales; f__Sutterellaceae; g__unclassified_Sutterellaceae; s__beta_proteobacterium_WX163
OTU68298	4	3	2	1	87	59	2	k__Bacteria; p__Proteobacteria; c__Gammaproteobacteria; o__Burkholderiales; f__Sutterellaceae; g__unclassified_Sutterellaceae; s__unclassified_Sutterellaceae
OTU44691	47	3	1	12	97	315	6	k__Bacteria; p__Proteobacteria; c__Gammaproteobacteria; o__Burkholderiales; f__Sutterellaceae; g__unclassified_Sutterellaceae; s__unclassified_Sutterellaceae
OTU59460	4	8	1	1	51	5	24	k__Bacteria; p__Proteobacteria; c__Gammaproteobacteria; o__Burkholderiales; f__Sutterellaceae; g__unclassified_Sutterellaceae; s__unclassified_Sutterellaceae
OTU65186	3	14	10	2	42	18	35	k__Bacteria; p__Proteobacteria; c__Gammaproteobacteria; o__Burkholderiales; f__Sutterellaceae; g__unclassified_Sutterellaceae; s__unclassified_Sutterellaceae
OTU40096	2	20	26	16	140	70	203	k__Bacteria; p__Proteobacteria; c__Gammaproteobacteria; o__Burkholderiales; f__Sutterellaceae; g__unclassified_Sutterellaceae; s__unclassified_Sutterellaceae
OTU52425	1	2	184	17	9	17	1	k__Bacteria; p__Proteobacteria; c__Gammaproteobacteria; o__Burkholderiales; f__TRA3_20; g__unclassified_TRA3_20; s__unclassified_TRA3_20
OTU47295	3	21	156	28	5	2	2	k__Bacteria; p__Proteobacteria; c__Gammaproteobacteria; o__Burkholderiales; f__TRA3_20; g__unclassified_TRA3_20; s__unclassified_TRA3_20
OTU38685	46	16	382	123	108	241	3	k__Bacteria; p__Proteobacteria; c__Gammaproteobacteria; o__Burkholderiales; f__TRA3_20; g__unclassified_TRA3_20; s__unclassified_TRA3_20
OTU59576	6	5	1	1	5	2	5	k__Bacteria; p__Proteobacteria; c__Gammaproteobacteria; o__Burkholderiales; f__TRA3_20; g__unclassified_TRA3_20; s__unclassified_TRA3_20
OTU74994	56	13	13	6	2	26	8	k__Bacteria; p__Proteobacteria; c__Gammaproteobacteria; o__Burkholderiales; f__TRA3_20; g__unclassified_TRA3_20; s__unclassified_TRA3_20
OTU56486	3	6	9	13	171	42	13	k__Bacteria; p__Proteobacteria; c__Gammaproteobacteria; o__Burkholderiales; f__TRA3_20; g__unclassified_TRA3_20; s__unclassified_TRA3_20
OTU51120	3	1	1	1	404	4	60	k__Bacteria; p__Proteobacteria; c__Gammaproteobacteria; o__Burkholderiales; f__TRA3_20; g__unclassified_TRA3_20; s__unclassified_TRA3_20
OTU46687	4	23	5	4	29	10	110	k__Bacteria; p__Proteobacteria; c__Gammaproteobacteria; o__Burkholderiales; f__TRA3_20; g__unclassified_TRA3_20; s__unclassified_TRA3_20
OTU39659	2	19	9	12	151	30	168	k__Bacteria; p__Proteobacteria; c__Gammaproteobacteria; o__Burkholderiales; f__TRA3_20; g__unclassified_TRA3_20; s__unclassified_TRA3_20
OTU41673	1	8	3	6	128	2	300	k__Bacteria; p__Proteobacteria; c__Gammaproteobacteria; o__Burkholderiales; f__TRA3_20; g__unclassified_TRA3_20; s__unclassified_TRA3_20
OTU40467	1	7	17	1	2	2	27	k__Bacteria; p__Proteobacteria; c__Gammaproteobacteria; o__Burkholderiales; f__TRA3_20; g__uncultured_Alcaligenaceae_bacterium; s__uncultured_Alcaligenaceae_bacterium
OTU42123	24	29	213	31	258	151	571	k__Bacteria; p__Proteobacteria; c__Gammaproteobacteria; o__CCD24; f__uncultured_gamma_proteobacterium; g__uncultured_gamma_proteobacterium; s__uncultured_gamma_proteobacterium
OTU41601	1	1	2	2	5	1	3	k__Bacteria; p__Proteobacteria; c__Gammaproteobacteria; o__Coxiellales; f__Coxiellaceae; g__Coxiella; s__uncultured_gamma_proteobacterium
OTU44904	3	24	20	4	13	2	16	k__Bacteria; p__Proteobacteria; c__Gammaproteobacteria; o__Diplorickettsiales; f__Diplorickettsiaceae; g__Aquicella; s__unclassified_Aquicella
OTU39910	3	2	3	1	3	2	26	k__Bacteria; p__Proteobacteria; c__Gammaproteobacteria; o__Diplorickettsiales; f__Diplorickettsiaceae; g__Aquicella; s__unclassified_Aquicella
OTU46830	1	5	180	5	14	10	30	k__Bacteria; p__Proteobacteria; c__Gammaproteobacteria; o__Diplorickettsiales; f__Diplorickettsiaceae; g__Aquicella; s__unclassified_Aquicella
OTU49994	2	3	3	10	7	1	1	k__Bacteria; p__Proteobacteria; c__Gammaproteobacteria; o__Diplorickettsiales; f__Diplorickettsiaceae; g__unclassified_Diplorickettsiaceae; s__unclassified_Diplorickettsiaceae
OTU37753	1	4	73	1	3	11	2	k__Bacteria; p__Proteobacteria; c__Gammaproteobacteria; o__Diplorickettsiales; f__Diplorickettsiaceae; g__unclassified_Diplorickettsiaceae; s__unclassified_Diplorickettsiaceae
OTU30509	36	8	19	4	11	5	18	k__Bacteria; p__Proteobacteria; c__Gammaproteobacteria; o__Diplorickettsiales; f__Diplorickettsiaceae; g__unclassified_Diplorickettsiaceae; s__unclassified_Diplorickettsiaceae
OTU27900	1	17	93	74	111	14	186	k__Bacteria; p__Proteobacteria; c__Gammaproteobacteria; o__Enterobacterales; f__Aeromonadaceae; g__Aeromonas; s__Aeromonas_sanarellii
OTU24817	1	1	2	1	1	2	5	k__Bacteria; p__Proteobacteria; c__Gammaproteobacteria; o__Enterobacterales; f__Enterobacteriaceae; g__Citrobacter; s__Citrobacter_freundii
OTU60906	5	113	5	21	3	3	7	k__Bacteria; p__Proteobacteria; c__Gammaproteobacteria; o__Enterobacterales; f__Enterobacteriaceae; g__Citrobacter; s__Citrobacter_freundii
OTU61165	9	79	30	10	10	15	5	k__Bacteria; p__Proteobacteria; c__Gammaproteobacteria; o__Enterobacterales; f__Enterobacteriaceae; g__Enterobacter; s__Enterobacter_asburiae
OTU26355	78	610	25	43	19	13	40	k__Bacteria; p__Proteobacteria; c__Gammaproteobacteria; o__Enterobacterales; f__Enterobacteriaceae; g__Enterobacter; s__Enterobacter_cloacae
OTU41758	14	41	14	7	10	13	14	k__Bacteria; p__Proteobacteria; c__Gammaproteobacteria; o__Enterobacterales; f__Enterobacteriaceae; g__Enterobacter; s__Leclercia_adecarboxylata
OTU47508	1	6	13	29	6	18	14	k__Bacteria; p__Proteobacteria; c__Gammaproteobacteria; o__Enterobacterales; f__Enterobacteriaceae; g__Enterobacter; s__Pantoea_agglomerans
OTU32510	4	7	42	6	11	11	16	k__Bacteria; p__Proteobacteria; c__Gammaproteobacteria; o__Enterobacterales; f__Enterobacteriaceae; g__Escherichia_Shigella; s__Escherichia_coli
OTU20379	2	6	32	9	12	8	29	k__Bacteria; p__Proteobacteria; c__Gammaproteobacteria; o__Enterobacterales; f__Enterobacteriaceae; g__Escherichia_Shigella; s__Escherichia_coli
OTU45939	16	23	2	15	9	5	17	k__Bacteria; p__Proteobacteria; c__Gammaproteobacteria; o__Enterobacterales; f__Enterobacteriaceae; g__Klebsiella; s__Klebsiella_pneumoniae
OTU37685	44	98	1	36	148	7	29	k__Bacteria; p__Proteobacteria; c__Gammaproteobacteria; o__Enterobacterales; f__Enterobacteriaceae; g__Klebsiella; s__Klebsiella_pneumoniae
OTU43086	1	1	2	4	8	3	2	k__Bacteria; p__Proteobacteria; c__Gammaproteobacteria; o__Enterobacterales; f__Pasteurellaceae; g__Haemophilus; s__Haemophilus_parainfluenzae
OTU41735	4	2	6	4	1	2	4	k__Bacteria; p__Proteobacteria; c__Gammaproteobacteria; o__Enterobacterales; f__Pasteurellaceae; g__Haemophilus; s__Haemophilus_parainfluenzae
OTU36238	1	1	3	4	1	4	4	k__Bacteria; p__Proteobacteria; c__Gammaproteobacteria; o__Enterobacterales; f__Pasteurellaceae; g__Haemophilus; s__Haemophilus_parainfluenzae
OTU23176	1	3	14	59	31	17	11	k__Bacteria; p__Proteobacteria; c__Gammaproteobacteria; o__Enterobacterales; f__Pasteurellaceae; g__Haemophilus; s__Haemophilus_parainfluenzae
OTU33927	19	25	45	156	53	56	36	k__Bacteria; p__Proteobacteria; c__Gammaproteobacteria; o__Enterobacterales; f__Pasteurellaceae; g__Haemophilus; s__Haemophilus_parainfluenzae
OTU33090	9	2	7	11	1	3	11	k__Bacteria; p__Proteobacteria; c__Gammaproteobacteria; o__Gammaproteobacteria_Incertae_Sedis; f__Unknown_Family; g__Acidibacter; s__gamma_proteobacterium_CH43
OTU49686	17	36	3	2	7	7	14	k__Bacteria; p__Proteobacteria; c__Gammaproteobacteria; o__Gammaproteobacteria_Incertae_Sedis; f__Unknown_Family; g__Acidibacter; s__gamma_proteobacterium_CH43
OTU70339	14	45	191	61	107	49	167	k__Bacteria; p__Proteobacteria; c__Gammaproteobacteria; o__Gammaproteobacteria_Incertae_Sedis; f__Unknown_Family; g__Acidibacter; s__gamma_proteobacterium_LWH44
OTU36203	48	73	123	60	294	155	720	k__Bacteria; p__Proteobacteria; c__Gammaproteobacteria; o__Gammaproteobacteria_Incertae_Sedis; f__Unknown_Family; g__Acidibacter; s__gamma_proteobacterium_LWH44
OTU47506	90	1	2	166	2	45	1	k__Bacteria; p__Proteobacteria; c__Gammaproteobacteria; o__Gammaproteobacteria_Incertae_Sedis; f__Unknown_Family; g__Acidibacter; s__proteobacterium_Ellin181
OTU68937	4	1	1	3	5	9	4	k__Bacteria; p__Proteobacteria; c__Gammaproteobacteria; o__Gammaproteobacteria_Incertae_Sedis; f__Unknown_Family; g__Acidibacter; s__unclassified_Acidibacter
OTU41130	1	7	9	2	8	5	3	k__Bacteria; p__Proteobacteria; c__Gammaproteobacteria; o__Gammaproteobacteria_Incertae_Sedis; f__Unknown_Family; g__Candidatus_Berkiella; s__unclassified_Candidatus_Berkiella
OTU47458	2	13	17	4	31	6	65	k__Bacteria; p__Proteobacteria; c__Gammaproteobacteria; o__JG36_GS_52; f__uncultured_gamma_proteobacterium; g__uncultured_gamma_proteobacterium; s__uncultured_gamma_proteobacterium
OTU11811	79	4	4758	11683	1	64	2	k__Bacteria; p__Proteobacteria; c__Gammaproteobacteria; o__KF_JG30_C25; f__unclassified_KF_JG30_C25; g__unclassified_KF_JG30_C25; s__unclassified_KF_JG30_C25
OTU35917	3	91	7	8	129	10	562	k__Bacteria; p__Proteobacteria; c__Gammaproteobacteria; o__PLTA13; f__uncultured_gamma_proteobacterium; g__uncultured_gamma_proteobacterium; s__uncultured_gamma_proteobacterium
OTU62137	9	12	93	14	15	7	64	k__Bacteria; p__Proteobacteria; c__Gammaproteobacteria; o__Pseudomonadales; f__Halieaceae; g__OM60_NOR5__clade; s__unclassified_OM60_NOR5__clade
OTU58307	1	50	12	22	17	8	29	k__Bacteria; p__Proteobacteria; c__Gammaproteobacteria; o__Pseudomonadales; f__Halomonadaceae; g__Halomonas; s__Candidatus_Halomonas_phosphatis
OTU43759	1	5	25	37	4	1	35	k__Bacteria; p__Proteobacteria; c__Gammaproteobacteria; o__Pseudomonadales; f__Halomonadaceae; g__Halomonas; s__Candidatus_Halomonas_phosphatis
OTU143	19	13	62	74	228	42	44	k__Bacteria; p__Proteobacteria; c__Gammaproteobacteria; o__Pseudomonadales; f__Halomonadaceae; g__Halomonas; s__Halomonas_hamiltonii
OTU45058	4	1	4	2	4	2	9	k__Bacteria; p__Proteobacteria; c__Gammaproteobacteria; o__Pseudomonadales; f__Halomonadaceae; g__Halomonas; s__Halomonas_socia
OTU44358	10	1	17	10	20	10	17	k__Bacteria; p__Proteobacteria; c__Gammaproteobacteria; o__Pseudomonadales; f__Moraxellaceae; g__Acinetobacter; s__Acinetobacter_lwoffii
OTU54507	1	1	1	1	2	2	5	k__Bacteria; p__Proteobacteria; c__Gammaproteobacteria; o__Pseudomonadales; f__Moraxellaceae; g__Acinetobacter; s__Acinetobacter_radioresistens
OTU80210	1	1	3	18	2	2	2	k__Bacteria; p__Proteobacteria; c__Gammaproteobacteria; o__Pseudomonadales; f__Moraxellaceae; g__Enhydrobacter; s__Moraxella_osloensis
OTU54802	84	63	15	3	8	22	35	k__Bacteria; p__Proteobacteria; c__Gammaproteobacteria; o__Pseudomonadales; f__Moraxellaceae; g__unclassified_Moraxellaceae; s__unclassified_Moraxellaceae
OTU35275	11	345	27	10	14	2	15	k__Bacteria; p__Proteobacteria; c__Gammaproteobacteria; o__Pseudomonadales; f__Pseudomonadaceae; g__Pseudomonas; s__Pseudomonas_nitroreducens
OTU12145	45	1418	78	66	16	15	32	k__Bacteria; p__Proteobacteria; c__Gammaproteobacteria; o__Pseudomonadales; f__Pseudomonadaceae; g__Pseudomonas; s__Pseudomonas_nitroreducens
OTU48291	23	934	257	7	173	7	49	k__Bacteria; p__Proteobacteria; c__Gammaproteobacteria; o__Pseudomonadales; f__Pseudomonadaceae; g__Pseudomonas; s__Pseudomonas_putida
OTU37314	9	738	4	1	77	1	182	k__Bacteria; p__Proteobacteria; c__Gammaproteobacteria; o__Pseudomonadales; f__Pseudomonadaceae; g__Pseudomonas; s__Pseudomonas_resinovorans
OTU42681	10	10	95	22	62	14	11	k__Bacteria; p__Proteobacteria; c__Gammaproteobacteria; o__R7C24; f__uncultured_gamma_proteobacterium; g__uncultured_gamma_proteobacterium; s__uncultured_gamma_proteobacterium
OTU39847	76	7	4	1	9	23	35	k__Bacteria; p__Proteobacteria; c__Gammaproteobacteria; o__Salinisphaerales; f__Solimonadaceae; g__Polycyclovorans; s__unclassified_Polycyclovorans
OTU51527	3	5	1	4	106	37	1	k__Bacteria; p__Proteobacteria; c__Gammaproteobacteria; o__Steroidobacterales; f__Steroidobacteraceae; g__Povalibacter; s__Povalibacter_uvarum
OTU26685	8	11	4	5	160	43	65	k__Bacteria; p__Proteobacteria; c__Gammaproteobacteria; o__Steroidobacterales; f__Steroidobacteraceae; g__Povalibacter; s__Povalibacter_uvarum
OTU33793	42	158	30	18	510	59	844	k__Bacteria; p__Proteobacteria; c__Gammaproteobacteria; o__Steroidobacterales; f__Steroidobacteraceae; g__Povalibacter; s__Povalibacter_uvarum
OTU45771	1	33	43	15	30	23	97	k__Bacteria; p__Proteobacteria; c__Gammaproteobacteria; o__Steroidobacterales; f__Steroidobacteraceae; g__Steroidobacter; s__Steroidobacter_flavus
OTU32852	408	140	31	69	201	420	80	k__Bacteria; p__Proteobacteria; c__Gammaproteobacteria; o__Steroidobacterales; f__Steroidobacteraceae; g__Steroidobacter; s__uncultured_Sinobacteraceae_bacterium
OTU47469	13	35	8	4	57	13	78	k__Bacteria; p__Proteobacteria; c__Gammaproteobacteria; o__Steroidobacterales; f__Steroidobacteraceae; g__unclassified_Steroidobacteraceae; s__unclassified_Steroidobacteraceae
OTU9243	8	51	16	8	121	17	162	k__Bacteria; p__Proteobacteria; c__Gammaproteobacteria; o__Steroidobacterales; f__Steroidobacteraceae; g__unclassified_Steroidobacteraceae; s__unclassified_Steroidobacteraceae
OTU33987	10	80	32	11	167	89	183	k__Bacteria; p__Proteobacteria; c__Gammaproteobacteria; o__Steroidobacterales; f__Steroidobacteraceae; g__unclassified_Steroidobacteraceae; s__unclassified_Steroidobacteraceae
OTU37547	4	54	117	85	229	38	415	k__Bacteria; p__Proteobacteria; c__Gammaproteobacteria; o__Steroidobacterales; f__Steroidobacteraceae; g__unclassified_Steroidobacteraceae; s__unclassified_Steroidobacteraceae
OTU49791	1	3	2	2	4	1	3	k__Bacteria; p__Proteobacteria; c__Gammaproteobacteria; o__WD260; f__unclassified_WD260; g__unclassified_WD260; s__unclassified_WD260
OTU24611	4	81	16	12	142	21	116	k__Bacteria; p__Proteobacteria; c__Gammaproteobacteria; o__Xanthomonadales; f__Rhodanobacteraceae; g__Ahniella; s__uncultured_Xanthomonadaceae_bacterium
OTU35201	402	109	719	975	1	66	31	k__Bacteria; p__Proteobacteria; c__Gammaproteobacteria; o__Xanthomonadales; f__Rhodanobacteraceae; g__Chujaibacter; s__Chujaibacter_soli
OTU36122	41	107	111	7	107	34	29	k__Bacteria; p__Proteobacteria; c__Gammaproteobacteria; o__Xanthomonadales; f__Rhodanobacteraceae; g__Dokdonella; s__Dokdonella_fugitiva
OTU28535	87	37	5	25	2	116	3	k__Bacteria; p__Proteobacteria; c__Gammaproteobacteria; o__Xanthomonadales; f__Rhodanobacteraceae; g__Dokdonella; s__uncultured_Dokdonella_sp.
OTU43631	131	17	3	30	140	120	2	k__Bacteria; p__Proteobacteria; c__Gammaproteobacteria; o__Xanthomonadales; f__Rhodanobacteraceae; g__Dokdonella; s__uncultured_soil_bacterium
OTU26640	4	1	4	57	89	24	10	k__Bacteria; p__Proteobacteria; c__Gammaproteobacteria; o__Xanthomonadales; f__Rhodanobacteraceae; g__Dyella; s__Dyella_kyungheensis
OTU30563	245	56	9	30	14	43	6	k__Bacteria; p__Proteobacteria; c__Gammaproteobacteria; o__Xanthomonadales; f__Rhodanobacteraceae; g__Rudaea; s__Rudaea_cellulosilytica
OTU45557	1	25	26	1	11	4	93	k__Bacteria; p__Proteobacteria; c__Gammaproteobacteria; o__Xanthomonadales; f__Rhodanobacteraceae; g__Tahibacter; s__Tahibacter_aquaticus
OTU37116	28	102	16	5	11	2	3	k__Bacteria; p__Proteobacteria; c__Gammaproteobacteria; o__Xanthomonadales; f__Rhodanobacteraceae; g__Tahibacter; s__unclassified_Tahibacter
OTU29949	52	301	121	74	112	116	128	k__Bacteria; p__Proteobacteria; c__Gammaproteobacteria; o__Xanthomonadales; f__Xanthomonadaceae; g__Arenimonas; s__Arenimonas_daechungensis
OTU25857	65	223	2	2	51	43	80	k__Bacteria; p__Proteobacteria; c__Gammaproteobacteria; o__Xanthomonadales; f__Xanthomonadaceae; g__Lysobacter; s__Lysobacter_dokdonensis
OTU28906	33	89	13	5	24	4	172	k__Bacteria; p__Proteobacteria; c__Gammaproteobacteria; o__Xanthomonadales; f__Xanthomonadaceae; g__Lysobacter; s__Lysobacter_niastensis
OTU36137	9	16	6	2	7	5	29	k__Bacteria; p__Proteobacteria; c__Gammaproteobacteria; o__Xanthomonadales; f__Xanthomonadaceae; g__Lysobacter; s__Lysobacter_soli
OTU27978	43	35	3	5	10	7	111	k__Bacteria; p__Proteobacteria; c__Gammaproteobacteria; o__Xanthomonadales; f__Xanthomonadaceae; g__Lysobacter; s__Lysobacter_soli
OTU30667	8	51	1	1	37	4	283	k__Bacteria; p__Proteobacteria; c__Gammaproteobacteria; o__Xanthomonadales; f__Xanthomonadaceae; g__Lysobacter; s__Lysobacter_yangpyeongensis
OTU31200	24	71	142	57	170	64	110	k__Bacteria; p__Proteobacteria; c__Gammaproteobacteria; o__Xanthomonadales; f__Xanthomonadaceae; g__Pseudoxanthomonas; s__Pseudoxanthomonas_daejeonensis
OTU27157	2	280	22	49	114	1	120	k__Bacteria; p__Proteobacteria; c__Gammaproteobacteria; o__Xanthomonadales; f__Xanthomonadaceae; g__Pseudoxanthomonas; s__Pseudoxanthomonas_mexicana
OTU30362	2	4	1	5	2	6	8	k__Bacteria; p__Proteobacteria; c__Gammaproteobacteria; o__Xanthomonadales; f__Xanthomonadaceae; g__Stenotrophomonas; s__Stenotrophomonas_maltophilia
OTU20852	8	13	4	10	2	9	13	k__Bacteria; p__Proteobacteria; c__Gammaproteobacteria; o__Xanthomonadales; f__Xanthomonadaceae; g__Xanthomonas; s__Xanthomonas_maliensis
OTU84020	4	9	24	8	11	17	9	k__Bacteria; p__Spirochaetota; c__Leptospirae; o__Leptospirales; f__Leptospiraceae; g__Turneriella; s__Turneriella_parva
OTU39773	3	1	18	87	1	31	2	k__Bacteria; p__Spirochaetota; c__Spirochaetia; o__Spirochaetales; f__Spirochaetaceae; g__Spirochaeta_2; s__unclassified_Spirochaeta_2
OTU105717	11	8	22	2	6	7	26	k__Bacteria; p__Spirochaetota; c__Spirochaetia; o__Spirochaetales; f__Spirochaetaceae; g__unclassified_Spirochaetaceae; s__unclassified_Spirochaetaceae
OTU5800	32	9	111	21	94	63	9	k__Bacteria; p__Sumerlaeota; c__Sumerlaeia; o__Sumerlaeales; f__Sumerlaeaceae; g__Sumerlaea; s__unclassified_Sumerlaea
OTU3075	1	1	21	5	37	14	24	k__Bacteria; p__Sumerlaeota; c__Sumerlaeia; o__Sumerlaeales; f__Sumerlaeaceae; g__Sumerlaea; s__unclassified_Sumerlaea
OTU8994	3	8	1	1	43	2	96	k__Bacteria; p__Sumerlaeota; c__Sumerlaeia; o__Sumerlaeales; f__Sumerlaeaceae; g__Sumerlaea; s__unclassified_Sumerlaea
OTU7321	4	1	2	2	10	20	2	k__Bacteria; p__unclassified_Bacteria; c__unclassified_Bacteria; o__unclassified_Bacteria; f__unclassified_Bacteria; g__unclassified_Bacteria; s__unclassified_Bacteria
OTU63708	26	1	4	124	17	146	2	k__Bacteria; p__unclassified_Bacteria; c__unclassified_Bacteria; o__unclassified_Bacteria; f__unclassified_Bacteria; g__unclassified_Bacteria; s__unclassified_Bacteria
OTU23510	11	2	16	13	2	12	3	k__Bacteria; p__unclassified_Bacteria; c__unclassified_Bacteria; o__unclassified_Bacteria; f__unclassified_Bacteria; g__unclassified_Bacteria; s__unclassified_Bacteria
OTU7803	2	4	1	2	26	22	3	k__Bacteria; p__unclassified_Bacteria; c__unclassified_Bacteria; o__unclassified_Bacteria; f__unclassified_Bacteria; g__unclassified_Bacteria; s__unclassified_Bacteria
OTU11218	95	2	4	9	6	97	3	k__Bacteria; p__unclassified_Bacteria; c__unclassified_Bacteria; o__unclassified_Bacteria; f__unclassified_Bacteria; g__unclassified_Bacteria; s__unclassified_Bacteria
OTU76119	7	13	3	1	49	13	4	k__Bacteria; p__unclassified_Bacteria; c__unclassified_Bacteria; o__unclassified_Bacteria; f__unclassified_Bacteria; g__unclassified_Bacteria; s__unclassified_Bacteria
OTU56275	6	15	2	2	76	54	4	k__Bacteria; p__unclassified_Bacteria; c__unclassified_Bacteria; o__unclassified_Bacteria; f__unclassified_Bacteria; g__unclassified_Bacteria; s__unclassified_Bacteria
OTU6924	61	9	2	3	63	265	4	k__Bacteria; p__unclassified_Bacteria; c__unclassified_Bacteria; o__unclassified_Bacteria; f__unclassified_Bacteria; g__unclassified_Bacteria; s__unclassified_Bacteria
OTU103154	3	4	3	6	1	5	5	k__Bacteria; p__unclassified_Bacteria; c__unclassified_Bacteria; o__unclassified_Bacteria; f__unclassified_Bacteria; g__unclassified_Bacteria; s__unclassified_Bacteria
OTU95533	9	12	1	1	4	11	5	k__Bacteria; p__unclassified_Bacteria; c__unclassified_Bacteria; o__unclassified_Bacteria; f__unclassified_Bacteria; g__unclassified_Bacteria; s__unclassified_Bacteria
OTU95975	4	1	2	1	57	12	6	k__Bacteria; p__unclassified_Bacteria; c__unclassified_Bacteria; o__unclassified_Bacteria; f__unclassified_Bacteria; g__unclassified_Bacteria; s__unclassified_Bacteria
OTU6018	4	4	1	2	15	15	6	k__Bacteria; p__unclassified_Bacteria; c__unclassified_Bacteria; o__unclassified_Bacteria; f__unclassified_Bacteria; g__unclassified_Bacteria; s__unclassified_Bacteria
OTU115398	183	6	98	261	3	256	7	k__Bacteria; p__unclassified_Bacteria; c__unclassified_Bacteria; o__unclassified_Bacteria; f__unclassified_Bacteria; g__unclassified_Bacteria; s__unclassified_Bacteria
OTU5475	1	1	5	1	7	1	8	k__Bacteria; p__unclassified_Bacteria; c__unclassified_Bacteria; o__unclassified_Bacteria; f__unclassified_Bacteria; g__unclassified_Bacteria; s__unclassified_Bacteria
OTU120485	30	6	8	11	2	24	10	k__Bacteria; p__unclassified_Bacteria; c__unclassified_Bacteria; o__unclassified_Bacteria; f__unclassified_Bacteria; g__unclassified_Bacteria; s__unclassified_Bacteria
OTU73168	7	12	2	3	29	46	10	k__Bacteria; p__unclassified_Bacteria; c__unclassified_Bacteria; o__unclassified_Bacteria; f__unclassified_Bacteria; g__unclassified_Bacteria; s__unclassified_Bacteria
OTU73114	39	13	3	2	15	83	11	k__Bacteria; p__unclassified_Bacteria; c__unclassified_Bacteria; o__unclassified_Bacteria; f__unclassified_Bacteria; g__unclassified_Bacteria; s__unclassified_Bacteria
OTU5389	5	6	9	1	5	4	12	k__Bacteria; p__unclassified_Bacteria; c__unclassified_Bacteria; o__unclassified_Bacteria; f__unclassified_Bacteria; g__unclassified_Bacteria; s__unclassified_Bacteria
OTU7911	1	5	6	1	71	2	18	k__Bacteria; p__unclassified_Bacteria; c__unclassified_Bacteria; o__unclassified_Bacteria; f__unclassified_Bacteria; g__unclassified_Bacteria; s__unclassified_Bacteria
OTU85659	14	4	3	3	61	56	18	k__Bacteria; p__unclassified_Bacteria; c__unclassified_Bacteria; o__unclassified_Bacteria; f__unclassified_Bacteria; g__unclassified_Bacteria; s__unclassified_Bacteria
OTU5523	96	30	7	34	40	158	18	k__Bacteria; p__unclassified_Bacteria; c__unclassified_Bacteria; o__unclassified_Bacteria; f__unclassified_Bacteria; g__unclassified_Bacteria; s__unclassified_Bacteria
OTU4917	16	9	5	1	8	13	24	k__Bacteria; p__unclassified_Bacteria; c__unclassified_Bacteria; o__unclassified_Bacteria; f__unclassified_Bacteria; g__unclassified_Bacteria; s__unclassified_Bacteria
OTU76243	27	11	6	12	68	33	25	k__Bacteria; p__unclassified_Bacteria; c__unclassified_Bacteria; o__unclassified_Bacteria; f__unclassified_Bacteria; g__unclassified_Bacteria; s__unclassified_Bacteria
OTU107768	21	7	3	4	4	23	26	k__Bacteria; p__unclassified_Bacteria; c__unclassified_Bacteria; o__unclassified_Bacteria; f__unclassified_Bacteria; g__unclassified_Bacteria; s__unclassified_Bacteria
OTU55480	47	15	4	39	108	121	42	k__Bacteria; p__unclassified_Bacteria; c__unclassified_Bacteria; o__unclassified_Bacteria; f__unclassified_Bacteria; g__unclassified_Bacteria; s__unclassified_Bacteria
OTU9663	3	9	48	5	13	1	46	k__Bacteria; p__unclassified_Bacteria; c__unclassified_Bacteria; o__unclassified_Bacteria; f__unclassified_Bacteria; g__unclassified_Bacteria; s__unclassified_Bacteria
OTU3472	287	17	2	20	41	621	51	k__Bacteria; p__unclassified_Bacteria; c__unclassified_Bacteria; o__unclassified_Bacteria; f__unclassified_Bacteria; g__unclassified_Bacteria; s__unclassified_Bacteria
OTU68290	19	14	4	10	70	42	58	k__Bacteria; p__unclassified_Bacteria; c__unclassified_Bacteria; o__unclassified_Bacteria; f__unclassified_Bacteria; g__unclassified_Bacteria; s__unclassified_Bacteria
OTU70257	2	5	3	6	44	8	59	k__Bacteria; p__unclassified_Bacteria; c__unclassified_Bacteria; o__unclassified_Bacteria; f__unclassified_Bacteria; g__unclassified_Bacteria; s__unclassified_Bacteria
OTU9280	2	19	1	1	4	4	65	k__Bacteria; p__unclassified_Bacteria; c__unclassified_Bacteria; o__unclassified_Bacteria; f__unclassified_Bacteria; g__unclassified_Bacteria; s__unclassified_Bacteria
OTU7578	26	38	5	3	174	9	66	k__Bacteria; p__unclassified_Bacteria; c__unclassified_Bacteria; o__unclassified_Bacteria; f__unclassified_Bacteria; g__unclassified_Bacteria; s__unclassified_Bacteria
OTU72625	7	25	1	4	83	25	70	k__Bacteria; p__unclassified_Bacteria; c__unclassified_Bacteria; o__unclassified_Bacteria; f__unclassified_Bacteria; g__unclassified_Bacteria; s__unclassified_Bacteria
OTU6100	2	19	1	1	54	4	82	k__Bacteria; p__unclassified_Bacteria; c__unclassified_Bacteria; o__unclassified_Bacteria; f__unclassified_Bacteria; g__unclassified_Bacteria; s__unclassified_Bacteria
OTU10081	1	18	1	1	41	2	93	k__Bacteria; p__unclassified_Bacteria; c__unclassified_Bacteria; o__unclassified_Bacteria; f__unclassified_Bacteria; g__unclassified_Bacteria; s__unclassified_Bacteria
OTU4993	34	10	1	2	170	10	99	k__Bacteria; p__unclassified_Bacteria; c__unclassified_Bacteria; o__unclassified_Bacteria; f__unclassified_Bacteria; g__unclassified_Bacteria; s__unclassified_Bacteria
OTU8772	24	9	1	3	221	39	105	k__Bacteria; p__unclassified_Bacteria; c__unclassified_Bacteria; o__unclassified_Bacteria; f__unclassified_Bacteria; g__unclassified_Bacteria; s__unclassified_Bacteria
OTU6361	6	15	17	10	8	3	106	k__Bacteria; p__unclassified_Bacteria; c__unclassified_Bacteria; o__unclassified_Bacteria; f__unclassified_Bacteria; g__unclassified_Bacteria; s__unclassified_Bacteria
OTU7411	19	55	16	14	347	156	114	k__Bacteria; p__unclassified_Bacteria; c__unclassified_Bacteria; o__unclassified_Bacteria; f__unclassified_Bacteria; g__unclassified_Bacteria; s__unclassified_Bacteria
OTU70953	3	29	8	2	205	13	291	k__Bacteria; p__unclassified_Bacteria; c__unclassified_Bacteria; o__unclassified_Bacteria; f__unclassified_Bacteria; g__unclassified_Bacteria; s__unclassified_Bacteria
OTU61030	19	60	12	1	500	95	373	k__Bacteria; p__unclassified_Bacteria; c__unclassified_Bacteria; o__unclassified_Bacteria; f__unclassified_Bacteria; g__unclassified_Bacteria; s__unclassified_Bacteria
OTU4955	67	165	11	4	4560	60	446	k__Bacteria; p__unclassified_Bacteria; c__unclassified_Bacteria; o__unclassified_Bacteria; f__unclassified_Bacteria; g__unclassified_Bacteria; s__unclassified_Bacteria
OTU35137	4	1	2	1	11	8	9	k__Bacteria; p__Verrucomicrobiota; c__Omnitrophia; o__Omnitrophales; f__Omnitrophaceae; g__Candidatus_Omnitrophus; s__unclassified_Candidatus_Omnitrophus
OTU9891	3	1	26	5	31	16	9	k__Bacteria; p__Verrucomicrobiota; c__Omnitrophia; o__Omnitrophales; f__Omnitrophaceae; g__Candidatus_Omnitrophus; s__unclassified_Candidatus_Omnitrophus
OTU18050	47	8	4	10	51	91	13	k__Bacteria; p__Verrucomicrobiota; c__Omnitrophia; o__Omnitrophales; f__Omnitrophaceae; g__Candidatus_Omnitrophus; s__unclassified_Candidatus_Omnitrophus
OTU33972	5	3	3	3	31	64	14	k__Bacteria; p__Verrucomicrobiota; c__Omnitrophia; o__Omnitrophales; f__Omnitrophaceae; g__Candidatus_Omnitrophus; s__unclassified_Candidatus_Omnitrophus
OTU6891	49	6	4	2	49	185	15	k__Bacteria; p__Verrucomicrobiota; c__Omnitrophia; o__Omnitrophales; f__Omnitrophaceae; g__Candidatus_Omnitrophus; s__unclassified_Candidatus_Omnitrophus
OTU36154	6	6	1	3	19	20	24	k__Bacteria; p__Verrucomicrobiota; c__Omnitrophia; o__Omnitrophales; f__Omnitrophaceae; g__Candidatus_Omnitrophus; s__unclassified_Candidatus_Omnitrophus
OTU6785	3	4	22	7	70	29	36	k__Bacteria; p__Verrucomicrobiota; c__Omnitrophia; o__Omnitrophales; f__Omnitrophaceae; g__Candidatus_Omnitrophus; s__unclassified_Candidatus_Omnitrophus
OTU16387	1	5	3	1	223	22	63	k__Bacteria; p__Verrucomicrobiota; c__Omnitrophia; o__Omnitrophales; f__Omnitrophaceae; g__Candidatus_Omnitrophus; s__unclassified_Candidatus_Omnitrophus
OTU5457	25	26	35	70	90	56	76	k__Bacteria; p__Verrucomicrobiota; c__Omnitrophia; o__Omnitrophales; f__Omnitrophaceae; g__Candidatus_Omnitrophus; s__unclassified_Candidatus_Omnitrophus
OTU77815	71	25	6	14	131	255	191	k__Bacteria; p__Verrucomicrobiota; c__Omnitrophia; o__Omnitrophales; f__Omnitrophaceae; g__Candidatus_Omnitrophus; s__unclassified_Candidatus_Omnitrophus
OTU5107	39	8	8	102	10	37	4	k__Bacteria; p__Verrucomicrobiota; c__Verrucomicrobiae; o__Chthoniobacterales; f__Chthoniobacteraceae; g__Candidatus_Udaeobacter; s__Spartobacteria_bacterium_WX31
OTU4185	39	1	2	13	37	190	5	k__Bacteria; p__Verrucomicrobiota; c__Verrucomicrobiae; o__Chthoniobacterales; f__Chthoniobacteraceae; g__Candidatus_Udaeobacter; s__Spartobacteria_bacterium_WX31
OTU5499	30	2	1	46	3	72	4	k__Bacteria; p__Verrucomicrobiota; c__Verrucomicrobiae; o__Chthoniobacterales; f__Chthoniobacteraceae; g__Candidatus_Udaeobacter; s__unclassified_Candidatus_Udaeobacter
OTU10506	2	14	2	3	15	8	34	k__Bacteria; p__Verrucomicrobiota; c__Verrucomicrobiae; o__Chthoniobacterales; f__Chthoniobacteraceae; g__Candidatus_Udaeobacter; s__unclassified_Candidatus_Udaeobacter
OTU59101	1	3	1	3	3	30	18	k__Bacteria; p__Verrucomicrobiota; c__Verrucomicrobiae; o__Chthoniobacterales; f__Chthoniobacteraceae; g__Candidatus_Udaeobacter; s__Verrucomicrobia_bacterium_OR_59
OTU50799	8	62	3	8	167	13	327	k__Bacteria; p__Verrucomicrobiota; c__Verrucomicrobiae; o__Chthoniobacterales; f__Chthoniobacteraceae; g__Candidatus_Udaeobacter; s__Verrucomicrobiaceae_bacterium_DC2c_37
OTU7934	4	2	20	5	30	17	30	k__Bacteria; p__Verrucomicrobiota; c__Verrucomicrobiae; o__Chthoniobacterales; f__Chthoniobacteraceae; g__Chthoniobacter; s__Chthoniobacter_bacterium_Ellin507
OTU6544	49	7	114	81	21	51	1	k__Bacteria; p__Verrucomicrobiota; c__Verrucomicrobiae; o__Chthoniobacterales; f__Chthoniobacteraceae; g__Chthoniobacter; s__Chthoniobacter_flavus
OTU10688	2	8	3	3	14	4	17	k__Bacteria; p__Verrucomicrobiota; c__Verrucomicrobiae; o__Chthoniobacterales; f__Chthoniobacteraceae; g__Chthoniobacter; s__Chthoniobacter_flavus
OTU8074	2	3	5	1	62	9	39	k__Bacteria; p__Verrucomicrobiota; c__Verrucomicrobiae; o__Chthoniobacterales; f__Chthoniobacteraceae; g__Chthoniobacter; s__unclassified_Chthoniobacter
OTU28347	1	17	11	4	104	6	3	k__Bacteria; p__Verrucomicrobiota; c__Verrucomicrobiae; o__Chthoniobacterales; f__Chthoniobacteraceae; g__Chthoniobacter; s__uncultured_Verrucomicrobiales_bacterium
OTU29419	1	3	39	16	13	7	21	k__Bacteria; p__Verrucomicrobiota; c__Verrucomicrobiae; o__Chthoniobacterales; f__Chthoniobacteraceae; g__Chthoniobacter; s__uncultured_Verrucomicrobiales_bacterium
OTU28812	11	27	28	21	21	12	74	k__Bacteria; p__Verrucomicrobiota; c__Verrucomicrobiae; o__Chthoniobacterales; f__Chthoniobacteraceae; g__Chthoniobacter; s__uncultured_Verrucomicrobiales_bacterium
OTU48554	52	28	5	1	216	20	55	k__Bacteria; p__Verrucomicrobiota; c__Verrucomicrobiae; o__Chthoniobacterales; f__Xiphinematobacteraceae; g__Candidatus_Xiphinematobacter; s__unclassified_Candidatus_Xiphinematobacter
OTU66441	2	12	2	2	45	1	84	k__Bacteria; p__Verrucomicrobiota; c__Verrucomicrobiae; o__Chthoniobacterales; f__Xiphinematobacteraceae; g__Candidatus_Xiphinematobacter; s__unclassified_Candidatus_Xiphinematobacter
OTU5301	12	9	72	49	17	31	10	k__Bacteria; p__Verrucomicrobiota; c__Verrucomicrobiae; o__Opitutales; f__Opitutaceae; g__Lacunisphaera; s__Hypsibius_dujardini
OTU9591	5	14	19	4	11	2	17	k__Bacteria; p__Verrucomicrobiota; c__Verrucomicrobiae; o__Opitutales; f__Opitutaceae; g__Opitutus; s__Opitutus_sp._VeSm13
OTU10394	10	3	23	1	5	5	4	k__Bacteria; p__Verrucomicrobiota; c__Verrucomicrobiae; o__Opitutales; f__Opitutaceae; g__Opitutus; s__Opitutus_terrae
OTU2834	45	4	1	1	58	96	35	k__Bacteria; p__Verrucomicrobiota; c__Verrucomicrobiae; o__Pedosphaerales; f__Pedosphaeraceae; g__ADurb.Bin063_1; s__unclassified_ADurb.Bin063_1
OTU9178	34	7	6	5	35	25	44	k__Bacteria; p__Verrucomicrobiota; c__Verrucomicrobiae; o__Pedosphaerales; f__Pedosphaeraceae; g__ADurb.Bin063_1; s__unclassified_ADurb.Bin063_1
OTU2844	2	20	12	7	68	9	63	k__Bacteria; p__Verrucomicrobiota; c__Verrucomicrobiae; o__Pedosphaerales; f__Pedosphaeraceae; g__ADurb.Bin063_1; s__unclassified_ADurb.Bin063_1
OTU14266	1	2	122	14	27	32	25	k__Bacteria; p__Verrucomicrobiota; c__Verrucomicrobiae; o__Pedosphaerales; f__Pedosphaeraceae; g__DEV008; s__uncultured_Verrucomicrobia_bacterium
OTU14476	4	3	6	1	1	2	2	k__Bacteria; p__Verrucomicrobiota; c__Verrucomicrobiae; o__Pedosphaerales; f__Pedosphaeraceae; g__Ellin516; s__unclassified_Ellin516
OTU7721	13	3	3	4	49	71	34	k__Bacteria; p__Verrucomicrobiota; c__Verrucomicrobiae; o__Pedosphaerales; f__Pedosphaeraceae; g__Ellin516; s__unclassified_Ellin516
OTU12639	47	8	127	55	6	186	1	k__Bacteria; p__Verrucomicrobiota; c__Verrucomicrobiae; o__Pedosphaerales; f__Pedosphaeraceae; g__Ellin516; s__uncultured_Verrucomicrobia_subdivision_3_bacterium
OTU14574	42	7	36	7	8	12	28	k__Bacteria; p__Verrucomicrobiota; c__Verrucomicrobiae; o__Pedosphaerales; f__Pedosphaeraceae; g__Ellin517; s__Ellin517_bacterium_Ellin517
OTU18552	5	15	17	2	5	2	62	k__Bacteria; p__Verrucomicrobiota; c__Verrucomicrobiae; o__Pedosphaerales; f__Pedosphaeraceae; g__Ellin517; s__Ellin517_bacterium_Ellin517
OTU3184	11	11	57	22	2	40	1	k__Bacteria; p__Verrucomicrobiota; c__Verrucomicrobiae; o__Pedosphaerales; f__Pedosphaeraceae; g__unclassified_Pedosphaeraceae; s__unclassified_Pedosphaeraceae
OTU13360	2	1	14	3	4	2	4	k__Bacteria; p__Verrucomicrobiota; c__Verrucomicrobiae; o__Pedosphaerales; f__Pedosphaeraceae; g__unclassified_Pedosphaeraceae; s__unclassified_Pedosphaeraceae
OTU17095	23	5	43	45	3	15	6	k__Bacteria; p__Verrucomicrobiota; c__Verrucomicrobiae; o__Pedosphaerales; f__Pedosphaeraceae; g__unclassified_Pedosphaeraceae; s__unclassified_Pedosphaeraceae
OTU3324	10	3	2	11	3	26	10	k__Bacteria; p__Verrucomicrobiota; c__Verrucomicrobiae; o__Pedosphaerales; f__Pedosphaeraceae; g__unclassified_Pedosphaeraceae; s__unclassified_Pedosphaeraceae
OTU3040	13	11	51	16	23	13	15	k__Bacteria; p__Verrucomicrobiota; c__Verrucomicrobiae; o__Pedosphaerales; f__Pedosphaeraceae; g__unclassified_Pedosphaeraceae; s__unclassified_Pedosphaeraceae
OTU11274	2	1	18	6	15	3	74	k__Bacteria; p__Verrucomicrobiota; c__Verrucomicrobiae; o__Pedosphaerales; f__Pedosphaeraceae; g__unclassified_Pedosphaeraceae; s__unclassified_Pedosphaeraceae
OTU206	31	5	283	49	58	101	77	k__Bacteria; p__Verrucomicrobiota; c__Verrucomicrobiae; o__Pedosphaerales; f__Pedosphaeraceae; g__unclassified_Pedosphaeraceae; s__unclassified_Pedosphaeraceae
OTU12977	4	3	115	10	122	26	125	k__Bacteria; p__Verrucomicrobiota; c__Verrucomicrobiae; o__Pedosphaerales; f__Pedosphaeraceae; g__unclassified_Pedosphaeraceae; s__unclassified_Pedosphaeraceae
OTU8617	17	5	34	17	88	17	85	k__Bacteria; p__Verrucomicrobiota; c__Verrucomicrobiae; o__Pedosphaerales; f__Pedosphaeraceae; g__unclassified_Pedosphaeraceae; s__uncultured_Verrucomicrobia_bacterium
OTU8062	7	10	93	5	2	5	6	k__Bacteria; p__Verrucomicrobiota; c__Verrucomicrobiae; o__Pedosphaerales; f__Pedosphaeraceae; g__uncultured_soil_bacterium; s__uncultured_soil_bacterium
OTU2883	3	2	36	13	11	43	6	k__Bacteria; p__Verrucomicrobiota; c__Verrucomicrobiae; o__Pedosphaerales; f__Pedosphaeraceae; g__uncultured_soil_bacterium; s__uncultured_soil_bacterium
OTU3531	1	15	27	3	1	1	3	k__Bacteria; p__Verrucomicrobiota; c__Verrucomicrobiae; o__Pedosphaerales; f__Pedosphaeraceae; g__Verrucomicrobia_bacterium_LX181; s__unclassified_Verrucomicrobia_bacterium_LX181
OTU2498	1	2	2	2	5	1	23	k__Bacteria; p__Verrucomicrobiota; c__Verrucomicrobiae; o__Pedosphaerales; f__Pedosphaeraceae; g__Verrucomicrobia_bacterium_LX181; s__unclassified_Verrucomicrobia_bacterium_LX181
OTU83796	4	30	10	4	15	2	52	k__Bacteria; p__Verrucomicrobiota; c__Verrucomicrobiae; o__Verrucomicrobiales; f__Rubritaleaceae; g__Luteolibacter; s__Haloferula_sp._BvORR071
OTU57715	34	61	520	19	136	56	21	k__Bacteria; p__Verrucomicrobiota; c__Verrucomicrobiae; o__Verrucomicrobiales; f__Rubritaleaceae; g__Luteolibacter; s__Luteolibacter_cuticulihirudinis
OTU83926	22	87	33	23	189	18	212	k__Bacteria; p__Verrucomicrobiota; c__Verrucomicrobiae; o__Verrucomicrobiales; f__Rubritaleaceae; g__Luteolibacter; s__Luteolibacter_flavescens
OTU45251	2	1	19	7	5	7	19	k__Bacteria; p__Verrucomicrobiota; c__Verrucomicrobiae; o__Verrucomicrobiales; f__Rubritaleaceae; g__Luteolibacter; s__unclassified_Luteolibacter
OTU36792	1	3	64	18	32	16	36	k__Bacteria; p__Verrucomicrobiota; c__Verrucomicrobiae; o__Verrucomicrobiales; f__Rubritaleaceae; g__Luteolibacter; s__Verrucomicrobium_sp._IMCC25901
OTU96125	3	10	47	9	5	3	3	k__Bacteria; p__Verrucomicrobiota; c__Verrucomicrobiae; o__Verrucomicrobiales; f__Verrucomicrobiaceae; g__Roseimicrobium; s__Verrucomicrobiaceae_bacterium_SCGC_AG_212_N21
OTU30063	1	1	1	3	7	2	1	k__Bacteria; p__Verrucomicrobiota; c__Verrucomicrobiae; o__Verrucomicrobiales; f__Verrucomicrobiaceae; g__unclassified_Verrucomicrobiaceae; s__unclassified_Verrucomicrobiaceae
